# Supplementary material for: Giant near-field nonlinear electrophotonic effects in an angstrom-scale plasmonic junction
Source: Nat Commun. 2026 Jan 24;17:2012. doi: 10.1038/s41467-026-68823-4 (PMC12936104; doi:10.1038/s41467-026-68823-4)
Supplement: Supplementary file 3 — Source data [file 41467_2026_68823_MOESM3_ESM.xlsx]

## Sheet: Fig. 2
Fig. 2a					Fig. 2b
Wavelength / nm	V = 0.1 V	V = 0.75 V	Tip retracted		Sample bias / V	d / Å
740.03	-0.251388	-0.296778	-0.0927431		0.0352941	3.7288
740.175	0.0380355	-0.166995	0.0556651		0.0431373	3.9216
740.319	0.00133817	-0.167053	-0.0928072		0.0509804	4.153
740.463	-0.143761	-0.0371357	-0.334221		0.0588235	4.31
740.608	-0.0394744	-0.148594	-0.13002		0.0666667	4.4219
740.752	0.315465	0.148645	0.315872		0.0745098	4.522
740.896	0.583185	0.520439	0.501852		0.0823529	4.6092
741.04	0.545101	0.520614	0.762327		0.0901961	4.6894
741.185	0.273808	0.167392	0.353383		0.0980392	4.7797
741.329	-0.0182739	-0.223258	-0.427912		0.105882	4.8669
741.473	-0.160611	-0.353602	-0.446655		0.113725	4.9434
741.618	-0.170395	0.0186164	-0.093082		0.121569	5.0214
741.762	-0.19602	0.297955	0.26071		0.129412	5.0633
741.906	-0.303711	-0.0745118	0.204907		0.137255	5.1098
742.051	-0.384488	-0.242239	-0.186337		0.145098	5.165
742.195	-0.249864	-0.279593	-0.39143		0.152941	5.2031
742.339	0.138024	0.428842	0.223744		0.160784	5.2645
742.484	0.511187	1.52939	1.11907		0.168627	5.3113
742.628	0.527159	1.25001	0.72762		0.176471	5.3386
742.772	0.15307	0.149302	-0.354592		0.184314	5.3883
742.917	-0.29797	-0.466713	-1.04544		0.192157	5.4319
743.061	-0.463004	-0.317464	-1.13914		0.2	5.4421
743.205	-0.246873	0.0186802	-0.485684		0.207843	5.4507
743.349	0.135293	0.112116	0.336348		0.215686	5.4723
743.494	0.412357	0.485987	0.560755		0.223529	5.5115
743.638	0.46966	1.14056	0.243069		0.231373	5.5477
743.782	0.387817	1.0474	0.037407		0.239216	5.5984
743.927	0.363202	0.523861	-0.0374187		0.247059	5.6329
744.071	0.442243	0.935759	0.299443		0.254902	5.6607
744.215	0.394741	1.19815	0.505468		0.262745	5.6995
744.36	0.142626	0.280903	-0.280903		0.270588	5.7338
744.504	0.0279486	-0.318454	-0.318454		0.278431	5.7484
744.648	0.24678	0.112403	0.543281		0.286275	5.7903
744.793	0.502203	0.861814	0.374702		0.294118	5.8334
744.937	0.533761	0.674507	-0.131154		0.301961	5.8527
745.081	0.463054	-0.0187375	-0.393488		0.309804	5.8769
745.225	0.485882	0.449731	-0.637118		0.317647	5.9073
745.37	0.531905	1.27432	-0.20614		0.32549	5.9444
745.514	0.365578	1.1807	0.337342		0.333333	5.9596
745.658	0.0293154	0.599759	0.037485		0.341176	5.985
745.803	-0.134657	0.618525	-0.506066		0.34902	6.0167
745.947	-0.0170975	1.03091	-0.581061		0.356863	6.0436
746.091	0.16477	0.880995	-0.524848		0.364706	6.0577
746.236	0.319795	1.1997	-0.112472		0.372549	6.0773
746.38	0.525543	2.17453	0.168714		0.380392	6.0935
746.524	0.755418	2.00589	-0.22496		0.388235	6.1067
746.669	0.974205	1.48104	-0.168726		0.396078	6.1409
746.813	1.15417	2.15603	0.712427		0.403922	6.1561
746.957	1.09349	2.28735	0.787448		0.411765	6.1841
747.101	0.74016	1.98744	0.0562484		0.419608	6.2088
747.246	0.455692	2.53127	-0.318753		0.427451	6.2476
747.39	0.533832	2.96264	-0.675031		0.435294	6.2822
747.534	0.831903	3.28152	-0.525044		0.443137	6.2979
747.679	1.10689	3.45042	-0.0750091		0.45098	6.2796
747.823	1.32251	3.73184	-0.0750119		0.458824	6.2837
747.967	1.42829	4.59465	-0.131276		0.466667	6.3019
748.112	1.31936	5.36426	-0.300099		0.47451	6.3094
748.256	1.18858	5.79659	0.447875		0.482353	6.3322
748.4	1.36143	6.17277	1.01759		0.490196	6.3461
748.545	1.72231	6.54907	1.19462		0.498039	6.3673
748.689	1.76776	7.22579	0.872521		0.505882	6.3849
748.833	1.29793	7.75256	0.0198356		0.513726	6.4065
748.978	0.785885	7.45342	0.057597		0.521569	6.4183
749.122	0.850841	7.21052	0		0.529412	6.4459
749.266	1.52128	8.50754	-0.0375609		0.537255	6.4806
749.41	2.25826	10.5375	0.0751339		0.545098	6.4709
749.555	2.5426	10.7459	0.0939326		0.552941	6.5044
749.699	2.31841	10.09	-0.0375792		0.560784	6.5357
749.843	1.97229	10.2232	-0.35706		0.568627	6.5408
749.988	1.87048	11.2774	0.0939784		0.576471	6.5542
750.132	1.97459	12.6891	0.676754		0.584314	6.5768
750.276	2.00037	12.804	0.451243		0.592157	6.592
750.421	1.85704	12.6557	0.0188048		0.6	6.6374
750.565	1.79748	13.1655	0.0564237		0.607843	6.6124
750.709	2.01589	13.431	0.188109		0.615686	6.6309
750.854	2.28348	13.4896	0.131698		0.623529	6.6173
750.998	2.32708	13.6988	-0.112902		0.631373	6.6573
751.142	2.25799	13.5505	-0.0752805		0.639216	6.6505
751.286	2.23919	12.5551	0.357641		0.647059	6.6753
751.431	2.12491	11.6535	0.30122		0.654902	6.698
751.575	1.77763	11.0349	-0.263632		0.662745	6.7392
751.719	1.40767	11.0949	-0.565107		0.670588	6.7292
751.864	1.23266	11.6826	-0.113058		0.678431	6.7423
752.008	1.13553	10.9513	0.263886		0.686275	6.7567
752.152	1.02409	9.61607	-0.0754201		0.694118	6.7753
752.297	1.00097	8.86471	-0.132028		0.701961	6.7817
752.441	1.03521	8.20721	-0.13207		0.709804	6.773
752.585	1.07893	7.96449	-0.132112		0.717647	6.7821
752.73	1.27506	8.00481	0.566378		0.72549	6.813
752.874	1.60699	7.66745	1.09535		0.733333	6.844
753.018	1.78882	7.31098	0.736765		0.741176	6.8597
753.163	1.73351	6.68972	0.359053		0.74902	6.8843
753.307	1.6329	5.7656	0.567108		0.756863	6.8773
753.451	1.48489	5.50272	0.491652		0.764706	6.8847
753.595	1.12534	5.40991	0.189158		0.772549	6.926
753.74	0.657689	4.69263	0.321672		0.780392	6.9194
753.884	0.34594	3.89917	0.28392		0.788235	6.9445
754.028	0.315963	3.78682	-0.227209		0.796078	7
754.173	0.512921	4.07215	-0.587147		0.803922	7.0481
754.317	0.721765	3.884	-0.284195		0.811765	7.01
754.461	0.713363	3.3925	0.284287		0.819608	7.0427
754.606	0.4451	2.9765	0.5498		0.827451	7.0699
754.75	0.0784615	2.46542	0.549978		0.835294	7.0675
754.894	-0.149332	1.80224	0.284564		0.843137	7.083
755.039	-0.0961064	1.27142	0.113858		0.85098	7.0891
755.183	0.156233	1.29063	0.0569396		0.858824	7.1085
755.327	0.414408	1.51866	0.208816		0.866667	7.1162
755.471	0.617917	1.36705	0.835418		0.87451	7.1341
755.616	0.752681	0.79759	1.04446		0.882353	7.123
755.76	0.691045	0.569811	0.854716		0.890196	7.1408
755.904	0.401133	0.721892	0.645903		0.898039	7.1438
756.049	0.0592748	0.779026	0.171006		0.905882	7.1491
756.193	-0.157125	0.608131	-0.0570123
756.337	-0.19851	0.304121	-0.0190076
756.482	-0.121707	0.399232	0.0950551
756.626	0.0258786	0.304232	0
756.77	0.283087	0.456431	-0.399378
756.915	0.559127	0.665751	-0.171193
757.059	0.58744	0.133175	0.209274
757.203	0.357396	-0.0190284	0.342511
757.348	0.152101	0.342574	0.742244
757.492	0.101318	0.532991	0.399743
757.636	0.122476	0.0761555	-0.380777
757.78	0.100116	-0.437974	-0.437974
757.925	-0.0258007	-0.247596	-0.323779
758.069	-0.122356	0.380987	-0.342888
758.213	0.0233647	0.87643	-0.0381057
758.358	0.33845	0.705084	0.323958
758.502	0.484262	0.762394	0.266838
758.646	0.34204	0.743494	0.0953197
758.791	0.186782	0.114408	0.286021
758.935	0.201905	-0.0190722	0.70567
759.079	0.228895	0.286144	0.286144
759.224	0.140872	0.610572	-0.267125
759.368	-0.0503104	0.438943	-0.133591
759.512	-0.371479	0.229063	-0.0381772
759.656	-0.738257	-0.267298	-0.0381855
759.801	-0.901045	-0.840261	-0.343743
759.945	-0.747445	-0.0382019	-0.477524
760.089	-0.432232	0.840625	0.114631
760.234	-0.178007	0.573277	-0.0573277
760.378	-0.0678879	-0.363154	-0.955668
760.522	-0.0421151	-1.07058	-0.7647
760.667	0.0221677	-1.12818	-0.248581
760.811	0.206817	-0.707654	-0.382515
760.955	0.383297	0	-0.248689
761.1	0.362262	0.593156	0.382681
761.244	0.232495	0.95691	0.650699
761.388	0.163497	1.09111	0.555128
761.532	0.129605	0.88074	0.287198
761.677	0.101545	0.612821	0.0957533
761.821	0.0630345	0.172393	-0.0766193
761.965	-0.096716	-0.402339	-0.421498
762.11	-0.356744	-0.459971	-0.287482
762.254	-0.537426	-0.36428	-0.0766905
762.398	-0.576954	-0.326057	0.0191798
762.543	-0.561649	0.0959351	0.230244
762.687	-0.555666	0.326302	0.345496
762.831	-0.508971	0.211216	0.326425
762.976	-0.355194	0.326547	0.268921
763.12	-0.182798	0.211375	0.134511
763.264	-0.1652	0.0768925	-0.192231
763.409	-0.339594	0.307686	-0.403838
763.553	-0.515181	0.0577129	-0.634841
763.697	-0.430314	-0.250183	-0.885264
763.841	-0.0954787	-0.173269	-0.53906
763.986	0.195158	-0.250372	-0.0577782
764.13	0.242844	-0.211933	-0.0578
764.274	0.0755787	-0.578219	-0.751684
764.419	-0.148583	-1.234	-1.31112
764.563	-0.239182	-0.829407	-0.65581
764.707	-0.182277	-0.154367	0.192958
764.852	-0.11375	-0.0579094	0.328153
764.996	-0.0707947	0.0965523	0.270346

## Sheet: Fig. 3
Fig. 3
Sample bias / V	Modulation (%)	Standard error		Fit_x	Fit_y
-1	2328.19	126.347		-1.1	2985.74
-0.75	1612.7	488.892		-1.08844	2927.81
-0.5	884.83	158.863		-1.07688	2870.44
-0.25	410.087	85.613		-1.06533	2813.63
-0.1	52.6413	18.2322		-1.05377	2757.4
0.1	-52.641	18.3043		-1.04221	2701.72
0.25	41.659	35.4418		-1.03065	2646.61
0.5	315.44	127.556		-1.0191	2592.06
0.75	916.556	214.818		-1.00754	2538.08
1	1760.32	252.693		-0.99598	2484.66
				-0.984422	2431.8
				-0.972864	2379.51
				-0.961307	2327.79
				-0.949749	2276.62
				-0.938191	2226.02
				-0.926633	2175.99
				-0.915075	2126.52
				-0.903518	2077.61
				-0.89196	2029.27
				-0.880402	1981.49
				-0.868844	1934.28
				-0.857286	1887.63
				-0.845729	1841.54
				-0.834171	1796.02
				-0.822613	1751.06
				-0.811055	1706.67
				-0.799497	1662.84
				-0.78794	1619.57
				-0.776382	1576.87
				-0.764824	1534.73
				-0.753266	1493.16
				-0.741709	1452.15
				-0.730151	1411.7
				-0.718593	1371.82
				-0.707035	1332.5
				-0.695477	1293.75
				-0.68392	1255.56
				-0.672362	1217.93
				-0.660804	1180.87
				-0.649246	1144.38
				-0.637688	1108.44
				-0.626131	1073.07
				-0.614573	1038.27
				-0.603015	1004.03
				-0.591457	970.352
				-0.579899	937.24
				-0.568342	904.691
				-0.556784	872.707
				-0.545226	841.286
				-0.533668	810.43
				-0.522111	780.138
				-0.510553	750.409
				-0.498995	721.245
				-0.487437	692.645
				-0.475879	664.609
				-0.464322	637.137
				-0.452764	610.229
				-0.441206	583.886
				-0.429648	558.106
				-0.41809	532.89
				-0.406533	508.239
				-0.394975	484.151
				-0.383417	460.628
				-0.371859	437.668
				-0.360302	415.273
				-0.348744	393.442
				-0.337186	372.174
				-0.325628	351.471
				-0.31407	331.332
				-0.302513	311.757
				-0.290955	292.746
				-0.279397	274.299
				-0.267839	256.417
				-0.256281	239.098
				-0.244724	222.343
				-0.233166	206.153
				-0.221608	190.526
				-0.21005	175.464
				-0.198492	160.966
				-0.186935	147.031
				-0.175377	133.661
				-0.163819	120.855
				-0.152261	108.613
				-0.140704	96.9348
				-0.129146	85.8209
				-0.117588	75.271
				-0.10603	65.2852
				-0.0944724	55.8635
				-0.0829146	47.0059
				-0.0713568	38.7123
				-0.059799	30.9827
				-0.0482412	23.8173
				-0.0366834	17.2159
				-0.0251256	11.1786
				-0.0135678	5.70536
				-0.00201005	0.796189
				0.00954774	-3.54891
				0.0211055	-7.32995
				0.0326633	-10.5469
				0.0442211	-13.1998
				0.0557789	-15.2886
				0.0673367	-16.8134
				0.0788945	-17.7741
				0.0904523	-18.1707
				0.10201	-18.0032
				0.113568	-17.2717
				0.125126	-15.9761
				0.136683	-14.1165
				0.148241	-11.6927
				0.159799	-8.70493
				0.171357	-5.15307
				0.182915	-1.03713
				0.194472	3.64288
				0.20603	8.88696
				0.217588	14.6951
				0.229146	21.0673
				0.240704	28.0036
				0.252261	35.504
				0.263819	43.5684
				0.275377	52.1969
				0.286935	61.3894
				0.298492	71.1461
				0.31005	81.4668
				0.321608	92.3515
				0.333166	103.8
				0.344724	115.813
				0.356281	128.39
				0.367839	141.531
				0.379397	155.236
				0.390955	169.506
				0.402513	184.339
				0.41407	199.736
				0.425628	215.698
				0.437186	232.223
				0.448744	249.313
				0.460302	266.966
				0.471859	285.184
				0.483417	303.966
				0.494975	323.311
				0.506533	343.221
				0.51809	363.695
				0.529648	384.733
				0.541206	406.335
				0.552764	428.502
				0.564322	451.232
				0.575879	474.526
				0.587437	498.384
				0.598995	522.807
				0.610553	547.793
				0.622111	573.344
				0.633668	599.459
				0.645226	626.137
				0.656784	653.38
				0.668342	681.187
				0.679899	709.558
				0.691457	738.493
				0.703015	767.992
				0.714573	798.055
				0.726131	828.682
				0.737688	859.874
				0.749246	891.629
				0.760804	923.948
				0.772362	956.832
				0.78392	990.279
				0.795477	1024.29
				0.807035	1058.87
				0.818593	1094.01
				0.830151	1129.71
				0.841709	1165.98
				0.853266	1202.81
				0.864824	1240.21
				0.876382	1278.17
				0.88794	1316.69
				0.899497	1355.78
				0.911055	1395.43
				0.922613	1435.65
				0.934171	1476.43
				0.945729	1517.77
				0.957286	1559.68
				0.968844	1602.15
				0.980402	1645.19
				0.99196	1688.79
				1.00352	1732.96
				1.01508	1777.68
				1.02663	1822.98
				1.03819	1868.83
				1.04975	1915.26
				1.06131	1962.24
				1.07286	2009.79
				1.08442	2057.9
				1.09598	2106.58
				1.10754	2155.82
				1.1191	2205.63
				1.13065	2256
				1.14221	2306.93
				1.15377	2358.43
				1.16533	2410.49
				1.17688	2463.12
				1.18844	2516.31
				1.2	2570.06

## Sheet: Fig. 4
Fig. 4c						Fig. 4d										Fig. 4e
Wavelength / nm	Retract	0.25 V	0.5 V	0.75 V		Wavelength / nm	-0.75 V	-0.5 V	-0.25 V	-0.1 V	0.1 V	0.25 V	0.5 V	0.75 V		Sample bias / V	Modulation (%)	Standard error		Fit_x	Fit_y
780.03	-0.207431	0.0366124	-0.0610108	0.00305352		774.96	0.148763	0.0681614	0.0309935	0.0495775	0.130148	0.0867757	0.235538	0.179756		-0.75	2174.99	376.953		-0.9	3419.39
780.077	0.0549029	-0.219641	0.018291	0.0793008		775.007	0.272732	0.303725	-0.105388	-0.136381	-0.0929789	0.061986	0.0185837	-0.198367		-0.5	1154.61	211.921		-0.890955	3350.31
780.124	0.0305044	-0.0792996	0.0366113	0.118979		775.054	-0.0433713	0.0743941	-0.111561	-0.0433713	0.00620455	0.037197	0.0805986	-0.161137		-0.25	283.749	82.8603		-0.88191	3281.93
780.171	0.122016	0.0487944	0.176917	0.128108		775.101	-0.260315	-0.136347	-0.25411	0.0186134	-0.173543	-0.303716	-0.192126	-0.185952		-0.1	-3.64803	18.7657		-0.872864	3214.26
780.218	0.0549002	-0.134227	0.170807	0.158594		775.148	-0.061983	-0.229349	-0.0867701	-0.179745	-0.0309915	-0.378102	-0.260341	-0.322324		0.1	3.64799	19.807		-0.863819	3147.29
780.265	0.219627	-0.0976154	-0.0366095	-0.149462		775.195	-0.061982	0.297532	0.179772	-0.223111	0.0496038	0.00620425	-0.210733	-0.198324		0.25	204.272	80.2059		-0.854774	3081.03
780.312	0.128116	0.00610645	0.128116	0.350793		775.242	-0.204525	-0.260302	-0.402877	-0.192117	-0.0185822	-0.316079	-0.303701	-0.0805632		0.5	1123.4	176.997		-0.845729	3015.47
780.359	0.146404	0.311097	0.0731869	-0.00306807		775.289	-0.285114	-0.148746	-0.3099	-0.117756	-0.384288	0.0681841	-0.111552	-0.291318		0.75	2397.89	403.921		-0.836683	2950.62
780.406	-0.0366078	-0.0854281	-0.0915045	0.0487905		775.336	0.167325	-0.0991725	0	0.11155	-0.0619791	-0.0805909	-0.167356	0.0805607						-0.827638	2886.48
780.453	-0.268433	-0.268433	0.0670784	-0.155558		775.383	0	0.00620386	-0.136334	-0.266494	0.136364	-0.409061	-0.167323	-0.254116						-0.818593	2823.03
780.499	-0.0975779	-0.256187	-0.164685	-0.00609117		775.429	0.136331	-0.148769	0	-0.00620376	0.0495696	-0.117781	-0.0805884	0.0681506						-0.809548	2760.3
780.546	-0.0548941	-0.0610001	0.115894	0.0305001		775.476	0.0681798	-0.198336	-0.192132	-0.0371917	-0.334665	0.0929641	-0.229324	-0.105371						-0.800503	2698.26
780.593	0.0427113	0.0976046	0.0366054	0.13421		775.523	-0.154938	0.235493	0.049568	-0.272715	0.099136	-0.0371911	-0.198332	0.0309876						-0.791457	2636.94
780.64	-0.0914973	-0.317202	-0.097603	0.0182875		775.57	-0.223113	-0.0991646	0.173546	-0.173515	0.0805845	0.27268	0.167342	0.0371905						-0.782412	2576.31
780.687	-0.0853901	-0.207385	-0.292775	-0.112836		775.617	-0.216906	-0.0929597	-0.154933	-0.0929597	-0.00620337	-0.154933	-0.161136	-0.13015						-0.773367	2516.4
780.734	-0.0853888	-0.0853888	-0.0304981	1.48917e-05		775.664	0.0681754	0.105365	-0.0433623	-0.148727	-0.0495656	-0.278875	0.0248131	0.179743						-0.764322	2457.18
780.781	-0.304976	-0.414756	-0.201272	-0.125028		775.711	0.464784	0.309856	0.365624	0.210696	0.470987	0.055768	0.55774	0.334638						-0.755276	2398.67
780.828	-0.13417	0.109808	0.152486	-0.207375		775.758	0.0557974	0.0186092	0.0433912	-0.0743461	0.0309851	0.0805794	-0.0309851	-0.068143						-0.746231	2340.87
780.875	-0.0793092	-0.0732039	0.0853847	0.0884373		775.805	0.0185787	0.111532	0.0681722	0.229298	-0.210689	0.0371876	-0.154923	0.25408						-0.737186	2283.77
780.922	-0.0792781	-0.213473	-0.182977	0.250075		775.852	-0.353201	-0.291232	-0.0495625	-0.179702	-0.235467	-0.384185	-0.260248	-0.309841						-0.728141	2227.38
780.969	-0.103697	-0.22568	-0.250071	0		775.899	-0.0433589	-0.266447	-0.179699	-0.161091	-0.371803	-0.346992	-0.353195	-0.123934						-0.719095	2171.69
781.016	-0.0304903	-0.0609807	0.0731888	0.164645		775.946	-0.0495609	-0.105355	-0.0867467	-0.0867467	0.161118	0.00620268	-0.0185778	-0.154916						-0.71005	2116.71
781.063	0.128003	0.115831	0.0365766	0.207242		775.993	-0.229284	-0.198301	-0.216878	-0.130133	-0.167318	-0.130133	-0.080573	0.173491						-0.701005	2062.43
781.11	-0.225421	-0.0426569	0.0974801	0.121843		776.04	-0.179588	-0.260114	-0.0557302	-0.247717	0	-0.0804958	-0.136256	-0.0309646						-0.69196	2008.85
781.157	0.0669868	-0.0426361	0.0426064	0.237472		776.087	-0.0680815	-0.0804407	-0.129968	-0.0247487	0.0495275	0.0185842	0.160912	0.117579						-0.682915	1955.99
781.204	0.27388	0.243448	0.139971	0.447343		776.134	-0.148421	0.197884	-0.00619048	-0.0433032	-0.012381	-0.0309222	0.14223	0.0494635						-0.673869	1903.82
781.251	0.267657	0.182498	0.322401	0.517077		776.181	0.086517	0.0432736	0.265737	-0.105076	0.129791	-0.0494297	0.191593	0.191593						-0.664824	1852.36
781.297	-0.127692	-0.018229	0.352675	0.401306		776.228	-0.09264	-0.1544	0.0493959	-0.0123641	-0.240888	-0.27792	-0.098822	-0.03088						-0.655779	1801.61
781.344	0.21879	0.0850769	0.103327	0.79007		776.274	-0.123436	-0.0740734	-0.0925767	-0.234546	-0.135791	-0.246871	-0.203687	0.246871						-0.646734	1751.56
781.391	0.0242916	0.182232	-0.0242916	0.428248		776.321	0.197374	0.0740229	-0.209691	0.0246643	-0.234356	-0.17268	-0.117178	-0.0493285						-0.637688	1702.21
781.438	0.425001	0.194269	0.291418	0.61927		776.368	-0.19107	-0.178732	-0.258873	-0.375971	-0.357463	-0.0123388	-0.178732	0.0801117						-0.628643	1653.57
781.485	-0.0546106	0.273083	0.345917	0.700915		776.415	-0.123183	-0.0677569	-0.19094	-0.0800872	-0.0184955	-0.104718	-0.0677569	-0.0123304						-0.619598	1605.64
781.532	-0.0546138	0.133425	0.0242563	0.530722		776.462	-0.141582	-0.270843	-0.0800327	-0.0554188	-0.221585	-0.110808	0.12923	-0.110808						-0.610553	1558.41
781.579	0	0.00606855	0.472903	0.694182		776.509	-0.135299	0.110732	-0.0983886	0	0.0922618	-0.0245971	-0.0615079	-0.295226						-0.601508	1511.88
781.626	-0.151492	0.115128	0.272686	0.581721		776.556	-0.110627	-0.159788	-0.344186	-0.202826	-0.221254	-0.295025	-0.122932	-0.245864						-0.592462	1466.06
781.673	-0.0423796	0.0363465	0.139323	0.708652		776.603	-0.0798396	-0.0675428	-0.190391	-0.128967	0.0675727	0.0184453	-0.128967	-0.0675428						-0.583417	1420.95
781.72	0.0484484	0.133196	0.496426	1.0564		776.65	-0.171859	0.0245471	0.141168	-0.153457	-0.0613826	-0.0429798	-0.294625	0.110477						-0.574372	1376.54
781.767	-0.121018	-0.0665362	0.0484249	0.838055		776.697	0.0122802	0.0736211	-0.0368105	0.0490907	-0.190163	0.141102	-0.177883	-0.0183903						-0.565327	1332.83
781.814	-0.114935	-0.00605388	0.272159	1.00394		776.744	-0.263575	-0.386174	-0.39231	-0.281953	-0.33101	-0.251303	-0.245197	-0.116463						-0.556281	1289.83
781.861	-0.34455	-0.223649	0.193453	0.909783		776.791	-0.251163	-0.024527	-0.153144	-0.281792	-0.110282	-0.545218	-0.0796531	-0.257295						-0.547236	1247.54
781.908	-0.211475	0.108776	0.29004	1.10573		776.838	0.410161	0.287729	0.318337	0.25712	0.379553	0.244865	0.153041	0.373425						-0.538191	1205.95
781.955	0.126829	0.13889	0.676404	1.42828		776.885	0.0734218	-0.0611749	-0.024464	0.0611749	0.0917623	0.214112	0.171278	0.0917623						-0.529146	1165.06
782.002	-0.0120551	-0.030182	0.332002	1.32801		776.932	0.055044	-0.0305668	-0.134476	-0.336234	-0.397368	-0.28731	-0.140595	-0.0305668						-0.520101	1124.88
782.049	0.289731	-0.0181266	0.70623	1.67808		776.979	-0.372668	-0.299346	-0.433761	-0.2688	-0.299346	-0.415445	-0.366553	-0.2688						-0.511055	1085.4
782.096	-0.102598	0.175044	0.325949	1.66298		777.026	0.305364	0.170992	0.0793828	-0.0183398	0.00611325	0.189332	-0.232095	0.0427331						-0.50201	1046.63
782.143	0	0.120722	0.54325	1.66294		777.073	-0.116031	-0.299246	-0.0671552	-0.170989	0.0183395	-0.109918	-0.030536	0.15268						-0.492965	1008.57
782.189	-0.0361925	0.313885	0.772628	1.77762		777.12	-0.287045	-0.201552	-0.0305355	-0.171017	-0.116059	-0.0794101	-0.0794101	-0.232087						-0.48392	971.204
782.236	-0.108635	0.162982	0.645855	1.4275		777.166	0.00608314	0.140449	-0.0916049	-0.06107	-0.0427609	0	0.18321	0.030535						-0.474874	934.547
782.283	-0.175033	0.205212	0.838974	1.93449		777.213	-0.0305345	0.128251	-0.0305345	0.213741	0.0488731	0.146589	0.00611286	0.195433						-0.465829	898.596
782.33	-0.0844943	0.404406	0.826907	2.10044		777.26	-0.299227	-0.219821	-0.0793765	-0.299227	-0.445785	-0.384717	-0.164866	-0.0183085						-0.456784	863.349
782.377	0.0603563	0.688086	0.99588	2.17284		777.307	0.00611267	0.0854879	-0.061067	0.0244209	0.0549544	0.0793752	-0.189314	0.061067						-0.447739	828.807
782.424	0.211244	0.368174	0.70617	2.34181		777.354	0.470191	0.42135	0.0671787	0.372509	0.317526	0.164861	0.158778	0.341976						-0.438693	794.97
782.471	0.241418	0.446617	0.929452	2.70991		777.401	0.232065	0.140468	0.0549526	-0.0305326	-0.152663	0.183195	-0.250373	-0.0244201						-0.429648	761.838
782.518	-0.0845184	0.0663652	0.706118	2.38395		777.448	0.00611238	0.103821	-0.0671765	0	0.134353	0.244257	0.0183371	0.0305321						-0.420603	729.41
782.565	0.0603525	0.621619	1.15271	3.10513		777.495	0.0671754	0.0915947	0.0121947	-0.097707	0.103789	-0.0671754	0.0488386	0.134321						-0.411558	697.688
782.612	-0.108621	0.169002	1.41826	2.69169		777.542	-0.244249	-0.299199	-0.16485	-0.128207	-0.158738	-0.189269	0.10993	-0.2198						-0.402513	666.67
782.659	0.259525	0.500928	1.22513	3.34041		777.589	0.305306	0.213714	-0.0610612	0.183184	0.0915918	0.103816	0.262581	-0.122122						-0.393467	636.358
782.706	-0.0724313	0.506931	1.40012	3.04464		777.636	0.0915904	-0.012224	-0.335831	-0.0244181	-0.0183061	-0.109897	0.0915904	0.0427541						-0.384422	606.75
782.753	-0.13879	0.368133	1.08026	3.461		777.683	0.311378	0.0427236	0.140424	-0.0366415	0.268655	0.170954	0.128201	0.280849						-0.375377	577.847
782.8	0.162951	0.253472	1.41213	3.56958		777.73	-0.207592	-0.0976695	0.280874	0.0427527	-0.16484	0.0610583	0.20151	0.311403						-0.366332	549.649
782.847	-0.193121	0.567254	1.30951	3.66907		777.777	0.0854743	0.10378	-0.225924	-0.0732807	-0.0122234	0.109891	0.024417	-0.0183351						-0.357286	522.156
782.894	-0.0663863	0.174997	1.575	3.46082		777.824	-0.0976962	-0.189281	-0.164834	-0.189281	0.103808	-0.0793614	-0.244225	-0.268642						-0.348241	495.368
782.941	-0.0422532	0.331897	1.53879	3.70517		777.871	-0.286972	-0.0854716	-0.177055	-0.15875	-0.231999	-0.0488324	-0.0610554	-0.103806						-0.339196	469.285
782.987	0.1569	0.591388	1.86465	4.2633		777.918	-0.0244158	-0.231995	-0.097693	-0.146525	-0.12822	-0.097693	-0.109886	-0.152636						-0.330151	443.906
783.034	0.289664	0.597389	1.70772	4.35978		777.964	-0.0244154	0.0488607	-0.115996	-0.140411	-0.128218	-0.0915802	-0.0183041	-0.0549421						-0.321106	419.233
783.081	0.108604	0.724104	1.61715	4.52563		778.011	0	0.19535	0.122105	0.0671339	0.0671339	-0.0732749	0.14652	0.427367						-0.31206	395.264
783.128	0.0965515	0.58532	1.85849	4.38981		778.058	0.0854662	-0.115992	0.0488591	0.0183333	-0.0732439	-0.311369	0.00611111	0.207569						-0.303015	372
783.175	0.11464	0.561151	2.00931	4.97502		778.105	0.170959	-0.0121922	-0.0488285	-0.122101	-0.244202	0.0854946	0.280838	0.384636						-0.29397	349.441
783.222	-0.120678	0.349955	1.60503	4.4862		778.152	-0.0427168	-0.207563	-0.0671605	-0.122099	-0.0793525	-0.231976	-0.12821	0						-0.284925	327.587
783.269	-0.277561	0.434446	1.95495	5.27657		778.199	-0.0183027	-0.0915729	0.109905	-0.250305	-0.183146	0.14043	0.0366351	0.201478						-0.275879	306.438
783.316	-0.0965159	0.398231	1.58689	5.68377		778.246	0.512794	0.341873	0.0976822	0.115985	0.409031	0.378507	0.152619	0.463968						-0.266834	285.994
783.363	0.0422177	0.693867	2.39533	5.43931		778.293	0.189251	0.109872	-0.109872	0.164838	-0.0976806	0.036634	0.0854594	0.158727						-0.257789	266.255
783.41	-0.00603942	0.669727	2.0514	5.49653		778.34	0.231962	-0.500587	-0.293037	-0.0976791	-0.189248	-0.268625	-0.31745	-0.1099						-0.248744	247.22
783.457	0.193052	0.802435	2.72108	5.62616		778.387	0.0183313	0.213657	-0.170913	-0.207546	0.0549641	-0.0427134	0.0671552	0.219767						-0.239698	228.891
783.504	0.229255	1.02567	2.51588	6.06651		778.434	0.262506	0.17094	0.116007	-0.134278	-0.244175	-0.122087	0.116007	0.15872						-0.230653	211.266
783.551	0.0120783	1.09202	2.03925	6.26854		778.481	0.140416	-0.067153	0.128196	-0.0610428	0.0183307	0.0183307	0.122086	0.164827						-0.221608	194.346
783.598	0.28357	1.12217	2.82954	6.48563		778.528	0.0305209	-0.0122203	-0.0183006	-0.311319	0.158715	0	0.0610418	0.0976729						-0.212563	178.131
783.645	0.108613	1.28506	2.98035	6.30757		778.575	0.189233	0.268604	0.0122201	0.164822	-0.103752	-0.115972	0.311314	0.421206						-0.203518	162.621
783.692	0.0663389	1.08593	2.8415	6.93788		778.622	-0.0793399	-0.23194	-0.292979	-0.219749	-0.0793399	-0.311309	-0.00610995	0.11597						-0.194472	147.816
783.739	0.205141	0.742059	2.74495	6.73871		778.669	0.201446	-0.201416	0.0610389	-0.0488192	-0.146487	-0.0121899	-0.0305194	0.323524						-0.185427	133.716
783.786	0.102569	0.904914	3.07671	6.60587		778.716	0.177004	-0.0854769	0.0671179	0.0244092	0.0793374	0.329599	0.122076	0.238042						-0.176382	120.32
783.832	0.0301633	1.01348	3.07666	6.81993		778.763	-0.00610966	0.115964	-0.0427378	-0.183111	-0.286886	-0.109884	-0.0244386	0						-0.167337	107.63
783.879	0.144776	1.23668	3.00421	7.83028		778.809	0.091554	0.378405	-0.128182	0.341778	0.170889	0.231925	0.103743	0.347887						-0.158291	95.6444
783.926	0.349872	1.71322	3.26357	8.03827		778.856	0.158667	0.231921	-0.0793634	-0.0305175	0.109851	-0.0671445	0.0365972	0.0121891						-0.149246	84.3637
783.973	0.22318	1.28488	3.43242	8.35182		778.903	0.152585	-0.00610937	0.0122187	-0.146476	-0.073223	-0.231917	-0.0366264	0.170913						-0.140201	73.7879
784.02	-0.0844461	1.17629	3.12474	7.8088		778.95	0.0305165	-0.128175	-0.201427	0.0732218	0.0610331	0.128175	0.238023	0.0915496						-0.131156	63.9169
784.067	0.229241	0.910866	2.98593	7.92028		778.997	0.0427344	0.0183275	-0.15258	0.189205	-0.0915482	-0.0915482	-0.0976275	0.189205						-0.122111	54.7509
784.114	0.488605	0.965135	3.6675	8.32429		779.044	0.195282	0.0121883	0.00607927	0.048813	-0.0732493	-0.20753	0.115953	0.335671						-0.113065	46.2897
784.161	0.138754	1.10387	3.78207	8.28798		779.091	0.341745	-0.0244359	0.335666	0.109842	0.146466	0.0610302	0.00607918	0.18917						-0.10402	38.5334
784.208	0.0361678	1.38734	3.45023	8.61958		779.138	0.238008	-0.073247	-0.0427324	-0.256335	-0.0915438	-0.0915438	0.0366235	-0.213602						-0.0949749	31.4821
784.255	0.120636	1.48987	3.49845	8.84563		779.185	0.164788	0.152571	-0.0488107	-0.0854336	0.0549492	-0.0305141	0.122056	0.25633						-0.0859296	25.1356
784.302	-0.186989	0.826356	3.32951	8.39311		779.232	0.0366223	0.134272	0.00610869	0.0793533	0.140381	0.0305136	0.317354	0.500435						-0.0768844	19.4939
784.349	-0.0844367	1.21236	3.25103	8.85741		779.279	0.146457	0.183079	0.0488091	0.0427303	0.0366217	0.0793222	0.0305131	0.170862						-0.0678392	14.5572
784.396	0.21714	1.12187	3.46812	8.90855		779.326	0.16478	0.0305127	-0.195293	0.0427296	0.0976465	-0.0854295	0.012217	0.244101						-0.058794	10.3254
784.443	-0.156823	0.971065	3.16046	8.75158		779.373	0.268501	0.0671327	-0.262423	-0.0549159	-0.146452	-0.0610243	-0.0244038	0.402767						-0.0497487	6.79842
784.49	0.349805	1.45356	3.9686	9.00779		779.42	-0.0122166	0.0244034	0.0671019	-0.0793483	-0.176992	-0.158667	0.0182951	0.122047						-0.0407035	3.97635
784.537	0.476461	1.18213	3.90219	9.15238		779.467	0.122045	-0.0305112	-0.20747	0.201362	-0.079347	0.0976418	0.256276	-0.10375						-0.0316583	1.85916
784.584	0.325675	1.22431	3.80565	9.74028		779.514	-0.0610214	0.0793159	-0.158662	-0.396639	-0.286813	-0.292921	-0.237978	0.0610214						-0.0226131	0.446867
784.631	0.3257	1.55603	3.87798	9.60142		779.561	-0.0976387	-0.0793445	0.0305102	-0.012216	-0.122041	-0.213572	-0.170875	0.0549125						-0.0135678	-0.260545
784.677	0.235201	1.72486	4.05278	9.61934		779.608	0.317313	0.140333	-0.0427256	-0.26848	-0.128147	0.0488037	-0.0610195	0.23797						-0.00452261	-0.26307
784.724	0.283462	1.42932	4.08289	9.65237		779.654	0.00610781	-0.134253	-0.0610185	0.164732	-0.250182	-0.0915278	-0.122037	0.0488029						0.00452261	0.439291
784.771	0.524687	1.32073	3.88983	9.77887		779.701	0.073233	-0.0244011	-0.103712	-0.0426944	-0.0305088	0.0305088	0.0488319	0.0610176						0.0135678	1.84654
784.818	-0.223117	1.09155	3.89581	9.09725		779.748	0.152541	0.201343	0.20745	0.0854173	0.0121854	0.0121854	0.201343	0.378285						0.0226131	3.95867
784.865	-0.0301528	1.12773	3.53391	9.41673		779.795	-0.305078	-0.268463	-0.122031	0.152539	-0.128139	-0.152539	0.012215	0.189154						0.0316583	6.77569
784.912	0.253262	1.5257	3.8655	9.81156		779.842	0.0976294	-0.0549072	0	-0.103737	-0.0793071	-0.152537	0.219659	-0.0182925						0.0407035	10.2976
784.959	0.0422244	1.12165	4.01623	9.85665		779.889	0.0793059	0.158612	0.134212	-0.0732283	0.37216	0.164719	0.176934	0.0121849						0.0497487	14.5244
785.006	0.0784112	1.32666	4.06443	9.71477		779.936	0.506394	-0.140317	0.0915191	0.0976263	0.207437	0.26845	0.20133	0.286772						0.058794	19.4561
785.053	0.524637	1.54373	4.39599	9.89853		779.983	0.170851	0.274553	0.0243987	0.372178	-0.146422	-0.122023	-0.0487975	0.0427201						0.0678392	25.0926
785.1	-0.00603597	1.19397	4.35977	9.92552		780.03	0.0122141	-0.237936	-0.152527	-0.378249	-0.244043	-0.189139	0.00610704	-0.128129						0.0768844	31.4341
785.147	0.1809	1.38086	4.03405	9.91331		780.077	0.183029	-0.0610098	0.0976216	0	-0.128127	0.0610098	-0.0976216	-0.12202						0.0859296	38.4804
785.194	0.403985	1.51351	4.00384	10.0006		780.124	0.158629	0.0427181	0.298937	-0.0122137	-0.0182907	0.0366113	0.0792996	0.201317						0.0949749	46.2316
785.241	0.0783756	1.46523	4.32938	9.34316		780.171	0.427055	0.195207	0.103695	-0.0305039	-0.250138	0.311146	0.0305039	0.292826						0.10402	54.6877
785.288	0.00603559	1.07327	3.97357	9.62341		780.218	-0.115937	0.079297	-0.05493	-0.244028	-0.237951	-0.158624	0.0121835	-0.170837						0.113065	63.8487
785.335	-0.030148	1.06725	4.3172	10.0453		780.265	-0.0366095	-0.170805	-0.0426863	0.073219	-0.134195	-0.0610059	0.115905	0.0122131						0.122111	73.7146
785.382	0.0844072	1.42901	4.47994	10.0723		780.312	0.317238	0.378243	-0.0121831	0.268416	0.256233	0.390426	0.201334	0.0183194						0.131156	84.2854
785.429	0.241176	1.25411	4.31706	9.82492		780.359	0.0853996	0.23791	-0.0549274	0.146404	0.176906	0.15251	0.15251	0.134191						0.140201	95.561
785.476	-0.277354	1.00084	3.70199	9.61976		780.406	-0.317228	-0.225723	0.0121827	-0.268437	-0.250118	-0.0122125	0.0731857	0.366018						0.149246	107.542
785.522	0.355718	1.65804	4.27471	9.7613		780.453	-0.189112	-0.323329	-0.12811	-0.298934	-0.0854267	-0.457515	-0.115928	-0.0793205						0.158291	120.227
785.569	0.120582	1.32037	4.58814	10.0475		780.499	0.0915016	-0.0731834	-0.170791	0	0.115926	-0.0670774	-0.122002	0.25011						0.167337	133.617
785.616	0.723483	1.7846	4.73279	9.87555		780.546	0.122	-0.146394	-0.189106	-0.292789	-0.262289	0.036606	-0.140288	0.298895						0.176382	147.713
785.663	0.0482197	1.37459	4.14186	10.1105		780.593	0.250102	-0.0975748	-0.0609991	-0.0609991	0.0488172	-0.109787	-0.213497	0.0488172						0.185427	162.513
785.71	0.5607	1.63382	4.43723	9.79988		780.64	-0.1891	-0.134208	-0.4087	0.0426809	0.0792857	-0.268386	-0.225705	-0.14639						0.194472	178.018
785.757	0.144684	1.20575	4.28644	9.79671		780.687	0.018317	-0.0914958	-0.0121816	-0.494083	-0.109783	-0.195173	-0.0487858	0.018317						0.203518	194.227
785.804	0.0301432	1.54934	4.02109	9.66391		780.734	0.0732074	-0.0914944	0.225698	-0.280589	-0.384264	-0.146385	-0.0121814	0.103706						0.212563	211.142
785.851	0.114537	0.952529	4.04516	9.6909		780.781	-0.121991	-0.347655	-0.414756	-0.207378	0.0671007	-0.115885	-0.195167	0.0243922						0.221608	228.762
785.898	0.120569	1.32023	4.1717	9.89874		780.828	-0.158561	-0.0365728	-0.0060756	-0.189058	-0.164667	-0.0670699	0.103702	0.128094						0.230653	247.086
785.945	-0.0904254	1.12125	3.82197	9.72073		780.875	0.18298	0.311072	-0.036602	0.152483	-0.0488125	0.00610529	0.292756	0.195161						0.239698	266.116
785.992	0.102492	1.00673	4.24389	9.64221		780.922	0.195187	-0.103699	0.0609924	-0.134195	-0.170767	0.0304962	0.0975937	0						0.248744	285.85
786.039	0.0361609	1.37388	4.01925	9.57506		780.969	0.109773	-0.115878	-0.195184	-0.140268	-0.353738	-0.21347	-0.0670965	-0.0975922						0.257789	306.289
786.086	-0.0361141	1.11424	3.95708	9.44096		781.016	0.304904	0.243923	-0.0548767	-0.158556	0.0304903	-0.16466	0.0914711	0.445147						0.266834	327.433
786.133	0.216698	1.28226	4.15382	8.84945		781.063	0.27428	0.16458	0.158479	-0.0182734	-0.127973	0.146306	0.16458	-0.0365468						0.275879	349.282
786.18	0.0842634	1.02894	3.37562	8.65266		781.11	0.249783	0.377724	0.115745	0.00609808	-0.0182645	-0.0121962	0.1645	0.298509						0.284925	371.836
786.227	0.276661	1.05249	3.68675	8.76575		781.157	0.243567	0.207026	-0.00609512	0.103498	-0.0121902	0.00609512	0.18877	0.645458						0.29397	395.095
786.274	0.0120344	1.34055	3.61884	8.64432		781.204	0.21911	0.352988	0.158247	-0.0426154	0.0121843	0.237356	0.115632	0.492989						0.303015	419.058
786.321	0.318466	1.16566	3.16045	8.32171		781.251	0.699574	0.504898	0.127754	0.498809	0.237241	0.267657	0.541404	0.456244						0.31206	443.727
786.367	-0.00601143	1.05699	3.67539	8.21861		781.297	0.583715	-0.0851183	0.121606	-0.16415	-0.0425443	-0.0668892	0.237126	0.510739						0.321106	469.1
786.414	0.00597923	0.906381	3.8537	7.96553		781.344	0.698895	0.352504	0.285647	0.0607735	0.1641	0.176237	0.455801	0.522658						0.330151	495.178
786.461	0.149995	0.743968	3.79185	7.88371		781.391	0.0850356	0.0971962	-0.30372	-0.0182113	-0.15794	-0.164021	0.0789553	0.30372						0.339196	521.962
786.508	-0.0119763	0.839568	3.22636	7.9879		781.438	0.613222	0.33393	0.182143	-0.0910717	0.254983	0.163911	0.0971491	0.485716						0.348241	549.45
786.555	0.365642	1.18681	3.52448	7.87017		781.485	0.722146	0.491555	0.133519	0.169936	0.115296	0.218472	0.540091	0.940618						0.357286	577.643
786.602	0.0359528	0.964583	2.62415	7.50093		781.532	0.739981	0.382119	0.0909835	-0.115269	-0.0606556	0.254736	0.454917	0.648998						0.366332	606.54
786.649	0.33535	1.20365	3.58698	7.45542		781.579	0.788141	0.400139	0.115214	0	0.00606855	-0.0363521	0.48501	0.763897						0.375377	636.143
786.696	0.311253	1.05344	3.66908	7.73018		781.626	0.52111	-0.0424297	0.0363345	-0.206053	0.0424001	-0.121194	0.284788	0.793796						0.384422	666.451
786.743	0.281162	0.95122	3.02119	7.35255		781.673	0.999365	0.508791	0.411877	0.163544	-0.0726633	-0.0060331	0.448224	1.19319						0.393467	697.463
786.79	0.352795	1.18995	3.241	7.4178		781.72	1.01706	0.653831	0.139256	0.236123	0.0605383	0.115046	0.629622	1.0776						0.402513	729.18
786.837	0.436296	1.00409	2.95254	6.87035		781.767	0.804787	0.60509	0.0181704	0.0907635	-0.235979	-0.072593	0.326772	0.913691						0.411558	761.603
786.884	-0.0955892	1.03946	3.13035	7.00446		781.814	1.22167	0.598743	0.374957	0.278183	-0.199601	-0.114935	0.586636	0.985808						0.420603	794.73
786.931	0.107497	0.86581	2.9557	6.48463		781.861	0.997433	0.640781	-0.151126	-0.39895	-0.314325	-0.0422976	0.199504	0.930961						0.429648	828.562
786.978	-0.0716016	0.907186	2.84687	6.55316		781.908	1.08758	0.483371	-0.0785359	-0.0120666	0.0181441	0.090632	0.876109	0.990933						0.438693	863.099
787.025	0.0895027	1.10387	3.07293	6.39347		781.955	1.26824	0.754902	0.404639	-0.15098	0.205327	0.169086	0.990425	1.28634						0.447739	898.341
787.072	0.322228	0.716011	2.69698	6.04433		782.002	1.44272	0.670046	0.0543512	-0.0241397	-0.0422371	0.295807	0.790774	1.41254						0.456784	934.287
787.119	0.155139	0.996415	3.00719	6.14566		782.049	1.30986	0.633812	0.144865	-0.181089	0.120726	0.144865	1.002	1.70222						0.465829	970.939
787.166	-0.226747	0.769681	2.14199	5.46537		782.096	1.46682	0.639844	0.199213	-0.0482779	-0.0603621	0.05432	1.1831	1.98591						0.474874	1008.3
787.212	0.274464	0.799501	2.59541	5.96647		782.143	1.82292	1.07442	0.144861	0.0844997	0.0362226	0.295764	1.01406	1.55731						0.48392	1046.36
787.259	-0.0298319	0.721937	2.25528	5.49801		782.189	1.96171	0.881264	0.283705	0.126762	-0.1509	0.0845278	0.98993	1.98587						0.492965	1085.12
787.306	0.0536907	0.865111	2.04642	5.35474		782.236	1.50898	0.947652	-0.0120542	-0.253491	-0.0784552	-0.0422338	1.06837	2.00998						0.50201	1124.59
787.353	0.017916	0.745773	2.17766	5.19656		782.283	1.79866	0.718257	0.205212	-0.0844957	0	0.19917	1.22526	2.11858						0.511055	1164.77
787.4	0.0656329	0.584665	2.08813	5.15173		782.33	1.9556	1.12265	0.132798	0.434584	0.380269	0.271608	1.30977	2.63763						0.520101	1205.65
787.447	-0.0715745	0.787524	1.95089	4.84739		782.377	2.41425	1.29165	0.344043	0.126754	0.29577	0.380263	1.49081	2.49273						0.529146	1247.24
787.494	0.441471	0.912772	1.90909	4.83238		782.424	2.70995	1.38817	0.120711	0.241422	0.193149	0.398351	1.50284	2.38404						0.538191	1289.53
787.541	0.149145	0.483236	2.00452	4.68913		782.471	2.73404	1.43041	0.537148	0.156927	0.295731	0.380221	1.19501	3.27723						0.547236	1332.52
787.588	0.0358001	0.871	2.12974	4.50411		782.518	2.58312	1.00789	0.168978	-0.18106	-0.0663947	0.144842	1.70195	2.48655						0.556281	1376.22
787.635	-0.18494	0.316166	1.47946	4.01486		782.565	3.09003	1.71401	0.380209	0.102582	0.0241351	0.313815	1.67175	2.70378						0.565327	1420.63
787.682	0.0417412	0.471271	1.87914	4.02076		782.612	2.4865	1.74415	0.543164	-0.0663926	0.175014	0.217271	1.54501	2.69169						0.574372	1465.74
787.729	-0.274416	0.190905	1.70612	3.91333		782.659	3.18653	1.53293	0.621629	0.313835	0.0603506	0.416443	1.7019	3.39172						0.583417	1511.55
787.776	0.0954512	0.745667	1.59276	3.68957		782.706	3.10801	1.90101	0.416407	0.102606	-0.0663905	0.283655	1.53892	3.66925						0.592462	1558.07
787.823	-0.274407	0.268436	1.34218	3.48668		782.753	3.27695	1.8648	0.706091	-0.0422264	-0.0724007	0.470737	1.8165	3.8563						0.601508	1605.3
787.87	-0.214751	0.262461	1.10355	3.17646		782.8	3.61482	2.01561	0.458649	-0.0723996	0.0120813	0.31382	1.89491	3.3493						0.610553	1653.23
787.917	-0.0238544	0.614389	1.30634	3.48659		782.847	3.40959	1.9311	0.603468	-0.0181217	0.0120517	0.0543062	1.97332	3.84407						0.619598	1701.86
787.964	0.167036	0.709853	1.42565	3.43582		782.894	3.58453	1.98537	0.392248	0.0361839	0.0120515	0.440513	2.1845	3.8078						0.628643	1751.2
788.01	-0.244565	0.310185	1.05579	3.16735		782.941	4.02501	1.91294	0.531023	0.0844769	0.223288	0.482759	2.05776	4.0612						0.637688	1801.25
788.057	0.0596477	0.560682	1.3361	3.18815		782.987	4.44736	2.13016	0.657772	-0.162911	-0.138779	0.380184	2.37153	4.70682						0.646734	1852
788.104	0.399645	0.477174	1.31223	2.86007		783.034	4.57401	2.39563	0.343966	0.108635	-0.0603429	0.712064	2.72751	4.82139						0.655779	1903.45
788.151	0.0655871	0.20876	1.04974	2.57073		783.081	4.44719	2.6671	0.585299	0.168946	-0.00604009	0.537038	3.08949	4.57995						0.664824	1955.61
788.198	0.113319	0.0655861	1.17499	2.51401		783.128	5.10486	2.19641	0.398257	0.181023	-0.144813	0.205154	2.74552	5.2738						0.673869	2008.47
788.245	0.0417333	0.137169	1.01992	2.59748		783.175	4.75478	2.89632	0.760261	0.18102	0.434431	0.766301	3.1256	5.24959						0.682915	2062.04
788.292	0.137167	0.280304	1.28829	2.54675		783.222	4.88747	2.55233	0.362035	-0.048289	-0.0060398	0.211187	2.76352	5.06244						0.69196	2116.32
788.339	-0.30418	-0.143135	0.435375	1.65805		783.269	4.64	2.64884	0.398238	-0.108597	-0.0784278	0.681839	2.46181	5.4606						0.701005	2171.29
788.386	0.0298205	0.298205	0.745514	2.1769		783.316	5.58119	2.50399	0.4284	-0.0663473	-0.193061	0.766294	3.05911	5.189						0.71005	2226.98
788.433	0.11928	0.298201	0.745502	2.09634		783.363	5.61127	2.96251	0.724035	0.223226	0.102554	0.717995	3.18574	6.30514						0.719095	2283.37
788.48	0.375715	0.536753	0.954227	2.1321		783.41	5.64739	3.27619	0.736073	0.217213	0.162888	0.410268	3.05297	6.54034						0.728141	2340.46
788.527	0.0775472	0.602352	0.846875	2.02473		783.457	5.94897	3.40889	1.06189	0.199091	0.398212	0.84468	3.25201	6.22648						0.737186	2398.26
788.574	0.208731	0.125244	0.811073	1.72651		783.504	5.62909	3.47518	1.06788	0.18701	0.211167	0.651588	3.64413	6.2445						0.746231	2456.76
788.621	-0.0476974	0.369757	0.858787	1.80401		783.551	6.18407	3.13728	0.808448	0.150831	0.440444	0.802439	3.48119	6.56418						0.755276	2515.97
788.668	0.417448	0.536719	0.966076	1.48492		783.598	6.74507	3.27601	1.12217	0.555061	0.102575	0.645558	3.6923	6.78125						0.764322	2575.88
788.715	-0.292232	-0.047725	0.43532	0.909411		783.645	6.25628	3.63795	1.01961	0.193069	0.295643	0.796374	3.58365	6.6243						0.773367	2636.5
788.762	0.268351	0.435342	0.685785	1.20162		783.692	6.97407	3.66198	1.2488	0.156833	0.144785	1.06178	3.83092	7.2335						0.782412	2697.82
788.809	-0.351855	0.107327	0.679806	0.960076		783.739	6.44915	3.20345	1.01354	0.205141	0.0844835	0.808426	3.84294	7.64364						0.791457	2759.85
788.855	0.011938	-0.131172	0.351821	1.24928		783.786	6.35855	3.98162	1.07385	0.518823	0.265465	0.808414	4.04195	7.61939						0.800503	2822.58
788.902	0.0476929	0.119261	0.417415	1.22243		783.832	7.30556	3.47482	1.00744	0.205105	0.108576	0.796294	3.77042	7.04614						0.809548	2886.02
788.949	0.0417233	0.0476921	0.381625	0.799033		783.879	7.11843	3.99357	0.983297	-0.00603846	0.138737	0.898847	4.48219	8.03539						0.818593	2950.16
788.996	0.0357831	0.0357831	0.280267	0.757283		783.926	7.49234	4.32529	1.45383	0.446397	0.470521	1.09188	4.51832	8.31878						0.827638	3015.01
789.043	-0.0775046	0.0417511	0.0417511	0.676782		783.973	7.80589	4.54841	1.24268	0.458467	0.554961	1.28488	4.48808	8.50565						0.836683	3080.56
789.09	0.125193	0.0536584	0.316011	0.968923		784.02	7.49211	4.27688	0.886757	0.187007	0.277491	1.10993	4.35532	8.36075						0.845729	3146.82
789.137	-0.107344	-0.0357814	0.310038	0.730404		784.067	8.52951	4.48193	1.32708	0.355893	0.39813	1.05563	4.90418	8.9578						0.854774	3213.78
789.184	-0.0357808	-0.166938	0.166968	0.670781		784.114	8.19157	4.48183	1.50802	0.464483	0.470491	1.33914	4.46979	9.91675						0.863819	3281.44
789.231	0.0834679	-0.0775288	0.0417194	0.536602		784.161	8.51115	4.71099	0.995279	0.03016	0.373995	1.08576	4.66879	8.80671						0.872864	3349.82
789.278	-0.238493	-0.101342	0.0417478	0.405455		784.208	8.45671	4.26454	1.26066	0.253322	0.386036	0.928907	4.21025	10.031						0.88191	3418.89
789.325	-0.232521	0.256393	0.548536	0.488914		784.255	8.6074	4.96416	1.61651	0.398105	0.560946	1.51399	5.19943	8.79436						0.890955	3488.67
789.372	0.0357786	-0.0178747	-0.0357786	0.217626		784.302	8.7701	4.10156	1.21842	-0.108559	0.150793	0.536816	4.51774	9.10184						0.9	3559.16
789.419	0.262353	0.166954	0.0775239	0.599187		784.349	9.13789	4.89765	1.64058	0.265385	0.488566	1.20632	4.86149	10.2175
789.466	-0.0536516	0.0417161	0.250384	0.539558		784.396	9.10759	4.62015	1.26058	0.307613	0.398086	1.16407	4.94584	9.45137
789.513	0	-0.0238415	-0.149046	0.250409		784.443	8.76364	5.01212	1.02534	0.0180825	0.108554	0.717733	4.93973	9.45726
789.56	-0.0476823	0.0953938	0.0536499	0.381561		784.49	8.96255	5.10251	1.72496	0.524737	0.0120744	1.00724	5.01807	10.2171
789.607	0.131168	-0.0298083	0.160976	0.330889		784.537	9.27602	5.45223	1.77318	0.440268	0.325681	1.21829	5.55477	9.51727
789.654	-0.0476808	0.0477099	-0.0715212	0.163957		784.584	9.31206	5.11439	1.73095	0.385987	0.458372	1.32081	5.08423	10.6751
789.701	-0.0178727	-0.0536473	0.125197	0.208651		784.631	9.36622	5.36762	1.62838	0.627252	0.735798	1.20621	5.77775	10.4156
789.747	0.166907	0.101326	0.0894205	0.309988		784.677	10.3129	5.32531	1.7369	0.470402	0.343746	1.36901	5.6932	10.0958
789.794	-0.0179013	-0.0596127	0.244389	0.327856		784.724	9.64332	4.90307	1.56198	0.144734	0.542776	1.65245	5.51822	10.4696
789.841	-0.107319	-0.196736	-0.137125	0.151998		784.771	9.88439	5.39149	2.08665	0.301538	0.591031	1.26646	5.3131	10.3669
789.888	-0.131156	-0.292087	-0.464953	0.131141		784.818	9.55859	5.46378	1.52577	0.241226	0.0422264	0.741788	5.0899	10.3667
789.935	-0.250377	-0.220572	-0.309988	-0.12222		784.865	9.15441	5.06567	1.37499	0.0603056	0.422139	1.09757	5.08982	10.843
789.982	-0.0655777	0.0357723	-0.0417392	0.217574		784.912	9.49798	4.98114	2.14081	0.590974	0.500517	1.65234	5.38519	10.1312
790.029	-0.172866	-0.154965	-0.226509	0.107317		784.959	9.54005	5.48163	1.6282	0.590994	0.391974	1.42921	5.27657	10.9753
790.076	0.0357723	0.131155	0.0059669	0.0357723		785.006	10.1731	5.05942	1.66436	0.271362	0.464343	1.35681	4.84233	11.0656
790.123	-0.608042	-0.470949	-0.381533	-0.426226		785.053	10.2031	5.54776	1.87539	0.542716	0.458299	1.72464	5.46938	11.2584
790.17	-0.0059669	-0.256344	-0.0298054	-0.140091		785.1	9.55768	4.7698	1.65827	0.476371	0.283426	1.15175	5.33059	10.4381
790.217	0	0.0059669	-0.178832	-0.0238385		785.147	9.22588	5.24005	1.86326	0.482399	0.229157	1.3266	5.48125	10.6369
790.264	-0.220572	-0.0179007	0.107288	-0.0745135		785.194	10.2146	5.43894	1.62203	0.349722	0.186932	1.21802	5.78266	11.4688
790.311	-0.0119338	-0.0357723	-0.0119338	-0.137122		785.241	9.81649	5.43282	1.41097	0.247198	0.283383	1.0974	5.23385	10.9863
790.358	-0.375536	-0.0834493	-0.149027	-0.154979		785.288	10.2806	4.82979	1.57979	0.132665	0.301485	1.26624	5.44481	11.0343
790.405	-0.208638	-0.113255	-0.0834493	-0.026822		785.335	10.0755	5.33016	1.89932	0.343699	0.211036	1.10343	5.54723	10.3528
790.452	0.0178716	-0.113284	-0.476887	-0.146058		785.382	10.3949	5.75818	1.67019	0.307511	0.301475	1.61593	5.28185	10.8953
790.499	-0.113255	-0.417276	-0.262282	-0.16393		785.429	10.8529	5.83646	2.05	0.500429	0.494394	1.50132	5.42647	10.9373
790.545	0.095354	0.0357432	0.172866	0.0655632		785.476	9.64087	5.37813	1.34453	-0.0482522	0.235137	0.892327	4.95608	10.7322
790.592	-0.0774824	-0.315926	-0.208638	-0.423228		785.522	10.0266	5.43233	1.652	0.247204	0.168806	1.47716	5.43834	10.937
790.639	-0.10135	-0.0417392	-0.131155	-0.0923997		785.569	10.5088	5.70353	1.61579	0.554662	0.71746	1.37463	5.58898	11.4252
790.686	0.0953831	0.190766	0.149027	0.0983666		785.616	10.4483	5.33569	1.42286	0.416027	0.524537	1.37464	5.50452	10.9427
790.733	-0.047677	0.0477061	0.0179007	-0.140077		785.663	10.3698	5.42604	1.44091	0.229088	0.542604	1.40473	5.48633	10.846
790.78	0.119222	-0.0119047	0.256344	-0.110271		785.71	10.7615	5.13658	1.79058	0.687311	0.416013	1.42281	5.52242	11.6899
790.827	0.0536439	-0.208638	-0.0119047	0.0894162		785.757	9.83288	5.52834	1.66394	0.162758	0.186897	0.95253	5.30529	11.2436
790.874	-0.0953831	0.0059378	0.0298054	0.0506605		785.804	9.85684	5.63678	1.55538	0.458154	0.415971	1.49509	4.97964	10.4959
790.921	-0.0775115	-0.0477061	-0.14306	0.0387412		785.851	10.0074	4.85298	1.61567	0.174822	0.192925	1.1816	5.24484	11.9848
790.968	-0.160961	0.125189	-0.0119338	-0.271218		785.898	9.05475	5.43768	1.74825	0.421992	0.331565	1.23583	5.72703	10.0374
791.015	-0.035766	0.160933	-0.0119317	0.0953518		785.945	10.2361	5.15425	1.48295	0.00600481	0.144675	1.17553	5.12411	10.5135
791.062	0.0297837	-0.297837	-0.0953135	0.062534		785.992	9.98281	5.25666	1.66381	0.403906	0.428013	1.10319	5.15417	11.1824
791.109	-0.130987	-0.0416856	-0.303631	-0.229213		786.039	9.91251	5.01351	1.60288	0.283226	0.445907	1.31965	4.84477	10.1355
791.156	-0.130915	-0.279668	-0.0416626	-0.139819		786.086	9.60058	5.26407	1.60814	0.277061	0.28309	0.951641	5.02915	10.7329
791.203	-0.130842	-0.374669	0.190282	-0.142733		786.133	8.90362	5.3518	1.72773	0.505677	0.294976	1.37256	5.18323	10.523
791.25	0.13669	-0.0356671	-0.166408	-0.0772692		786.18	9.14604	4.84982	1.51633	0.379097	0.0722174	1.2215	4.18191	10.5059
791.297	0.077212	-0.00594608	0.0415935	0.0504981		786.227	8.70262	4.7272	1.43141	0.0841935	0.192467	1.17278	4.62494	9.95356
791.344	-0.0475134	0.17811	0.261222	0.0474989		786.274	8.91484	5.30202	1.30447	0.0901702	0.186358	1.08204	4.53258	9.84058
791.39	0.189891	0.219559	0.106824	0.326355		786.321	8.71827	4.75269	1.80254	0.390549	0.138212	1.12359	4.45227	9.21098
791.437	0.0296522	0.100829	-0.0177798	-0.127499		786.367	8.29369	4.70836	1.1771	0.156151	-0.0120229	0.978895	3.9937	8.37175
791.484	0.154112	-0.0889076	-0.0533388	0.0148179		786.414	8.01357	4.538	1.31458	0.132041	0.150067	0.852362	4.43597	9.13606
791.531	-0.0414789	-0.118478	0.148098	-0.0148242		786.461	7.96171	4.49384	1.23593	0.137984	0.203987	0.98396	4.18784	9.49766
791.578	-0.266429	-0.112486	0	-0.0236768		786.508	7.74802	4.09591	1.19938	0.197916	-0.0479636	0.845571	4.13787	8.80949
791.625	-0.183416	-0.0295869	0.159781	-0.062121		786.555	8.43362	4.30971	1.44457	0.635374	0.563433	1.03099	4.64538	9.08696
791.672	-0.0295707	-0.277947	-0.372579	-0.0857376		786.602	7.32721	4.19381	1.10836	0.179735	0.017991	1.0904	3.78643	8.0761
791.719	0.331015	0.218685	0.443316	0.13298		786.649	7.5153	4.14391	1.28748	0.155701	0.245526	1.27549	4.11993	8.47942
791.766	-0.319007	-0.265844	-0.336747	-0.109297		786.696	7.42791	4.14791	1.3587	0.359125	0.119708	0.837959	3.51944	8.59507
791.813	0.16534	-0.0708353	-0.0708353	0.0354321		786.743	7.03549	4.09206	1.32215	0.460639	0.185465	0.765755	4.1459	8.19011
791.86	-0.0177207	0.0471976	-0.0708253	0.0560436		786.79	7.77957	3.92866	1.10624	0.287013	0.508273	1.04046	3.7074	8.13836
791.907	-0.082565	-0.0707864	0.0648828	-0.0973242		786.837	7.30964	3.89092	1.3388	0.340691	0.245056	0.956291	3.69366	7.91929
791.954	-0.147367	-0.00590043	0.0530463	-0.0117721		786.884	6.84019	3.54853	0.842305	0.376348	0.0836296	0.794525	3.42905	7.48536
792.001	-0.129596	0.0648122	0.176745	0.0883725		786.931	6.58017	3.52295	1.24201	0.214966	-0.107468	1.05092	3.61252	6.94441
792.048	0.35349	0.618607	0.35349	0.200305		786.978	6.93512	3.68242	1.09221	0.0895238	0.101472	0.746032	2.8946	7.87215
792.095	0.0824752	-0.0235602	0.100167	-0.106035		787.025	7.10649	4.11713	1.24707	0.256563	0.519098	1.21723	3.71734	6.99313
792.142	0.0707095	0.0824752	-0.0235602	0.114896		787.072	6.46799	3.68747	1.43202	0.143225	0.346089	0.906958	3.09677	6.93338
792.189	-0.147287	-0.176745	-0.477217	-0.120779		787.119	6.31869	3.53822	1.45586	0.238666	0.519082	0.614554	3.28166	7.58957
792.235	0.153185	-0.206202	0.123727	-0.00883149		787.166	5.9069	3.8186	1.0859	0.017888	-0.0417776	0.542934	2.97134	6.62883
792.282	-0.0648122	0.159053	-0.159082	-0.00294863		787.212	5.97244	3.32931	1.21715	0.369933	0.226743	0.888998	3.26964	6.40204
792.329	-0.0117945	0.0530177	-0.0353547	-0.162031		787.259	5.59645	3.12638	0.918816	0.202851	0.178991	0.513114	2.88772	6.15728
792.376	0.0471492	-0.035326	-0.0471205	-0.297509		787.306	5.68585	2.85187	1.18131	0.137213	0.214792	0.507134	2.75046	5.62025
792.423	0.164979	0.0883725	0.111961	0.194437		787.353	5.38748	3.14419	0.883013	0.226733	0.214789	0.417633	2.64898	5.69174
792.47	0.170876	-0.106035	-0.076578	-0.0618492		787.4	4.8922	2.44013	0.888942	0.244616	0.393768	0.715931	2.20148	5.53652
792.517	-0.0942697	-0.0706807	-0.0353547	-0.0147287		787.447	4.74894	2.79808	0.638373	0.244612	0.190924	0.41762	2.30288	5.53646
792.564	0	0.306341	-0.147287	-0.0736581		787.494	4.65938	2.76817	1.05595	0.25055	0.119318	1.0142	2.66674	5.8943
792.611	0.11783	0.159053	0	-0.0147431		787.541	4.58773	2.61901	0.781527	0.238632	0.00597164	0.650296	2.15366	5.065
792.658	0.0294575	-0.123727	-0.271015	-0.147273		787.588	4.71889	2.66071	0.954514	0.238629	0.477257	0.6622	2.44594	5.07086
792.705	0.341724	0.159082	-0.0706807	0.433031		787.635	4.06854	2.34448	0.429507	-0.125284	0.0536848	0.07157	1.99251	4.46227
792.752	-0.0648122	0.017663	-0.147287	0.0854238		787.682	3.65686	2.37427	0.888858	-0.107397	0.0477126	0.345989	1.95668	4.70082
792.799	-0.0353547	-0.135522	-0.2121	0.188511		787.729	3.84173	2.04019	0.41758	0.101424	-0.149136	0.322127	1.52118	4.7306
792.846	0.265117	0.25922	0.188539	0.250389		787.776	3.87747	2.3086	0.632332	0.0536822	0.0119423	0.489169	2.12367	4.50383
792.893	0.147287	0.271015	0.0117945	0.0824752		787.823	3.59109	1.78957	0.178957	-0.101392	0.0894786	0.256523	0.996207	3.85952
792.94	0.200305	-0.0117945	-0.11783	0.114881		787.87	2.99452	1.89693	0.244577	-0.0775353	-0.0298257	0.232635	1.40778	3.92508
792.987	-0.182613	-0.111933	0.135522	0.00589725		787.917	3.55518	1.84917	0.608447	-0.0119418	0.0596505	0.363874	1.8074	3.42991
793.034	-0.159053	-0.135493	-0.288678	-0.226814		787.964	3.84146	1.73581	0.620379	0.0537079	0.0775619	0.608437	1.66425	4.09794
793.08	-0.188539	-0.365284	-0.241557	0.0147144		788.01	3.05402	1.76561	0.578603	-0.035795	-0.149122	0.334038	1.52701	3.44771
793.127	-0.159082	-0.123727	-0.164979	-0.156133		788.057	2.95256	2.00414	0.345945	0.292268	0.256473	0.626301	1.37784	3.27465
793.174	-0.206202	-0.0117657	-0.194408	-0.215034		788.104	3.20304	1.55082	0.697879	0.363851	0.0298234	0.542791	1.14523	3.28654
793.221	-0.0530177	0.229763	-0.058915	-0.0913211		788.151	2.68406	1.45535	0.632222	0.107351	0.256465	0.30417	1.15712	3.15526
793.268	-0.0117945	0.135493	-0.200334	0.00588287		788.198	2.6542	1.40165	0.274343	-0.0119406	0.0715564	0.262432	1.15113	3.01207
793.315	-0.182642	0.11783	-0.129624	-0.12961		788.245	2.51101	1.58653	0.417507	-0.0238517	-0.0954361	0.244546	1.06762	3.17901
793.362	0.200305	0.11783	0.0824752	0.0648122		788.292	2.30817	1.53281	0.572578	-0.0298215	0.286275	0.369769	1.5686	3.04179
793.409	-0.0294575	-0.135493	-0.0117657	-0.156119		788.339	2.06362	1.00197	-0.244538	-0.441345	-0.268389	-0.29224	0.739555	2.23658
793.456	-0.182642	-0.0648122	-0.265117	-0.173811		788.386	2.14708	1.22861	0.375756	-0.190834	-0.143133	0.131222	0.918467	2.70176
793.503	-0.23566	-0.212071	-0.276883	-0.344644		788.433	2.39752	1.06158	0.644102	0.250471	0.375721	0.286261	0.954242	2.69572
793.55	-0.23566	-0.506675	-0.28278	-0.468371		788.48	2.20068	1.49098	0.262407	0.345896	0.298196	0.703731	1.12717	2.14104
793.597	0	0.153156	-0.294575	-0.079541		788.527	2.52866	1.10928	0.381679	0.125246	0.345919	0.524834	0.984031	2.3915
793.644	0.241557	0.176745	0.147287	0.253352		788.574	1.44323	0.799134	0.0894559	0.0715764	0.316095	-0.0834864	0.620222	2.12906
793.691	0.129624	0.135493	-0.0707095	0.14139		788.621	1.65791	1.04364	0.679878	0.166999	-0.00594034	0.345908	0.97209	1.96206
793.738	-0.0942697	-0.47132	-0.170848	0		788.668	2.08127	1.19868	0.488993	0.256421	0.274329	0.477083	0.805078	2.01567
793.785	-0.0294575	0.0235602	-0.129624	0.038289		788.715	0.948182	0.608254	-0.345897	-0.184873	-0.184873	-0.149086	0.638071	1.35965
793.832	0.0353547	-0.0942697	0.0412232	0.117816		788.762	1.2523	0.781205	0.316075	0.0536935	-0.0655736	-0.0715428	0.435342	1.96791
793.878	-0.0471492	-0.0707095	-0.100167	0.0736437		788.809	1.02566	0.739438	0.0715416	0.0834798	-0.172958	-0.0357854	0.447244	1.03163
793.925	-0.37705	-0.16495	-0.035326	-0.108984		788.855	1.12703	0.524776	0.196802	-0.0238468	-0.0894474	0.256434	0.399544	1.04355
793.972	0.00586848	0.0647835	-0.153185	-0.229791		788.902	1.31784	0.506861	0.107324	0.0536618	0.0775082	0.214676	0.614184	1.08529
794.019	-0.276883	-0.40061	-0.223865	-0.229748		788.949	0.87654	0.673804	-0.0119376	0.190798	-0.101382	0.17292	0.620143	1.01371
						788.996	0.79902	0.482999	-0.0476914	-0.196763	-0.0894432	0.0476914	0.250453	1.24624
						789.043	1.03158	0.298139	-0.0476906	-0.208697	0.0655965	-0.19676	0.494929	0.691689
						789.09	0.983844	0.363701	0.0953798	0.333887	0.190789	0.381606	0.339856	1.09713
						789.137	0.572386	0.643949	0.280225	0.119252	0.137128	0.137128	0.524697	1.0673
						789.184	0.828782	0.423343	-0.125218	0.0655933	-0.0894375	-0.0357808	0.244468	0.721469
						789.231	0.596241	0.137124	-0.0477167	-0.029812	-0.166965	0.178872	-0.0119365	0.596241
						789.278	0.38755	0.393518	-0.0953737	-0.172901	-0.363678	-0.369646	0.143119	0.548545
						789.325	0.423323	0.262361	0.0536833	0.0715583	0.0596222	0.321983	0.33389	0.709527
						789.372	0.459095	0.119242	-0.0834639	-0.202706	0.107336	0.0596212	0.0357786	0.757201
						789.419	0.649884	0.351783	0.399468	0.149051	0.035778	0.071556	0.202732	0.566393
						789.466	0.441177	0.184826	0.131145	0.0715258	0.220574	0.226542	0.137113	0.703497
						789.513	0.190791	0.0655861	-0.178855	-0.149046	0.0417445	0.190791	0.0417445	0.500818
						789.56	0.208661	0.149044	0.250405	0.0774911	0.250405	0.0894262	0.166917	0.506748
						789.607	0.208658	0.137135	-0.0596165	-0.053649	0.131168	0.0775189	0.0417432	0.417316
						789.654	-0.017873	0.0953907	-0.113264	-0.137104	-0.0476808	-0.357693	-0.423247	0.345788
						789.701	0.2802	0	0.131164	0.202684	0.143069	-0.107295	-0.0476801	0.298073
						789.747	0.256327	0.286134	0.125165	0.101326	-0.172903	0.0417121	0.071519	0.208648
						789.794	0.125163	0.101324	0.101324	-0.0894191	0.083452	0.137098	0.26229	0.298064
						789.841	0.0834507	-0.0357729	-0.131158	-0.119224	-0.0477069	-0.131158	0.0953847	0.23248
						789.888	-0.125189	-0.178833	-0.10135	-0.32786	-0.512659	-0.494758	-0.321893	-0.184799
						789.935	-0.0179007	-0.250377	-0.190766	-0.208638	-0.0834784	-0.339793	-0.304021	-0.0715446
						789.982	0.274216	0.0894162	0.0774824	-0.0357723	0.0417392	-0.0774824	0.0059669	0.208638
						790.029	-0.0357432	0.10135	0.208638	0.0059669	-0.149027	0.232505	-0.220543	0.24441
						790.076	0.0655777	0.441114	0.0238385	0.14306	-0.131155	0.137093	0.0774824	0.250377
						790.123	-0.232505	-0.411338	-0.482853	-0.327859	-0.417276	-0.423243	-0.548431	-0.292116
						790.17	-0.113255	-0.315955	-0.0596108	-0.172866	-0.113255	-0.262282	-0.166928	-0.196733
						790.217	0.0775115	-0.0357723	-0.0655777	0.0238385	-0.113255	-0.131126	0	0.178832
						790.264	0.160932	-0.250377	-0.0894162	-0.0775115	-0.274216	-0.0477061	-0.0596108	0.0119047
						790.311	0.0059378	-0.0298054	0.101321	-0.10135	0.0298054	-0.0715446	-0.0894162	-0.0238676
						790.358	-0.315926	-0.232476	-0.42918	-0.327859	0.0059669	-0.238443	-0.399375	-0.375536
						790.405	-0.0238385	-0.0238385	-0.298054	0.0894162	-0.196704	0.10135	-0.154994	-0.0596108
						790.452	0.0178716	-0.184799	0.0357432	-0.226539	-0.411338	-0.0298054	-0.154994	-0.0775115
						790.499	-0.518597	-0.160932	-0.375536	-0.435147	-0.363632	-0.232476	-0.345731	-0.154994
						790.545	-0.0119338	0.113255	0.0119047	0.047677	0.14306	0.137093	-0.10135	0.0119047
						790.592	-0.38747	-0.280153	-0.166899	-0.423243	-0.447081	-0.256315	-0.560336	-0.351698
						790.639	0.0298054	-0.0417392	-0.0894162	-0.232476	-0.0179007	-0.119222	-0.131155	0.047677
						790.686	-0.0059378	-0.107288	0	0.274216	-0.0178716	0.0655777	0.190766	0.149027
						790.733	-0.0894162	-0.101321	-0.107288	-0.166899	-0.131126	-0.149027	-0.095354	-0.0298054
						790.78	-0.250348	0.238443	-0.160932	0.0477061	0.0298054	-0.0238385	-0.0715155	-0.137093
						790.827	0.113255	-0.0298054	-0.0178716	0.0655777	0.178832	0.10135	0.0715446	-0.047677
						790.874	0.202671	-0.0715446	-0.226539	0.047677	0.190737	0.0655486	-0.232505	0.0357432
						790.921	-0.0179007	-0.0357723	-0.0596108	0.220543	0.0655777	-0.125189	-0.202671	-0.321893
						790.968	-0.190766	-0.0536439	-0.10135	-0.0238385	0.0238385	-0.0238385	0.0238385	-0.10135
						791.015	-0.0298002	0.369534	0.149001	0.143035	0.0655662	0.113235	-0.119201	0.172835
						791.062	-0.309762	-0.315695	-0.285911	0.113172	0.125097	-0.136993	-0.184665	-0.166777
						791.109	-0.148836	-0.0833422	-0.160754	-0.273864	0.0952607	-0.0476158	-0.184562	-0.0893014
						791.156	-0.160665	-0.214211	-0.0119119	-0.535512	-0.36892	-0.226094	-0.142797	0.142797
						791.203	-0.297342	-0.457919	-0.172482	-0.136795	-0.309248	-0.148671	-0.107061	0
						791.25	0.0356671	0.0891534	-0.124821	-0.0118987	-0.0653849	0.0713343	-0.083204	0.0416165
						791.297	-0.267312	0.0356474	0.106913	0.130698	0.0415935	0.112859	0.077212	-0.00594608
						791.344	0.112797	0.23748	0.166224	0.0771693	0.201852	0.184053	0.17811	0.172167
						791.39	0.439118	0.124614	0.100885	0.320444	0.534035	0.225499	0.4213	0.551853
						791.437	-0.00593624	-0.148261	0.0889567	0.0652407	-0.0414957	0.18385	0.130481	0.0355885
						791.484	-0.290426	-0.118543	-0.237087	-0.231154	-0.100745	0	-0.0237029	-0.0770417
						791.531	-0.0829578	-0.207337	-0.231056	-0.248816	-0.248816	0.00590077	-0.248816	-0.290295
						791.578	0.236826	0.118413	-0.372989	-0.213149	-0.19537	-0.159869	-0.0651329	-0.0118529
						791.625	-0.124242	-0.153829	0.100607	-0.0118174	-0.130165	-0.0532507	-0.0828376	-0.0946551
						791.672	-0.106443	-0.266136	-0.248376	0.147853	-0.313438	-0.230645	-0.40215	-0.130094
						791.719	-0.00591665	0.0945799	0.0472755	0.0945799	0.34282	0.277794	0.200964	0.189131
						791.766	-0.407621	-0.407621	-0.289468	-0.34266	-0.177229	-0.12998	-0.230392	-0.183142
						791.813	0.0531337	0.0413422	-0.00591015	-0.123998	-0.0236118	-0.0590439	-0.188923	0.0295219
						791.86	0.241924	0.0885172	-0.12393	-0.129837	0.0235988	0.241924	-0.224261	0.0767034
						791.907	-0.0530754	0.0530754	0.212331	-0.0884686	0.0589791	0.0176822	-0.0766901	-0.0118073
						791.954	0.0177013	0.241688	0.282962	0.123794	0.253488	-0.17684	0.153267	-0.0825197
						792.001	-0.0117657	0.318135	-0.0530177	-0.100138	0.217997	-0.100138	-0.11783	0.0766067
						792.048	0.465423	0.365256	0.459525	0.642167	0.176745	0.200305	0.265117	0.265117
						792.095	0.135493	-0.00589725	0.194408	-0.0942697	0.0235602	0.0353547	0.14139	-0.0824752
						792.142	0.0883725	0.170848	0.111933	-0.0883725	-0.0353547	0.253352	0.041252	0.0471492
						792.189	-0.106064	-0.147287	-0.253352	-0.0824752	-0.406508	-0.288678	-0.365284	-0.188539
						792.235	-0.200305	-0.253352	-0.306369	0.0706807	-0.247454	-0.153185	-0.147287	0.0412232
						792.282	-0.058915	-0.0766067	-0.217997	-0.11783	-0.324032	0.0235602	-0.0176918	0.0235602
						792.329	0.182613	-0.153185	0.14139	-0.0353547	0.0706807	-0.135522	0.153156	0.276883
						792.376	-0.0824752	0.0648122	-0.276883	-0.0471205	-0.076578	-0.265117	-0.0294575	-0.182613
						792.423	-0.0824752	0.188539	-0.106035	0.147287	0.0353547	0.111961	0.241557	-0.123698
						792.47	0.11783	-0.253323	-0.424171	0.188539	-0.106035	-0.0530177	-0.00586848	-0.247426
						792.517	0.0530177	-0.135493	-0.159053	-0.28278	-0.11783	-0.176745	-0.182642	-0.0117657
						792.564	0.100138	0.0942409	-0.0294575	0.0942409	0.0824752	-0.0648122	-0.0176918	-0.106064
						792.611	0.100138	0.135493	0.212071	-0.023589	0.100138	0.0706807	0.0412232	0.182613
						792.658	-0.0353547	-0.276883	0.271015	0.0707095	-0.0942697	-0.017663	-0.359387	-0.00589725
						792.705	0.106064	0.412405	0.335827	0.47132	0.341724	0.294575	0.37705	0.265117
						792.752	-0.041252	-0.147287	-0.25922	0.106035	0.0883725	-0.106035	0.0942697	-0.159082
						792.799	-0.100167	0.0942409	0.135493	-0.147287	-0.106064	0.058915	-0.0353547	0.00586848
						792.846	0.241557	0.306369	0.0942697	0.194408	0.40061	-0.111933	0.188539	0.388845
						792.893	0.164979	0.0766067	0.100167	-0.0530177	0.324032	0.0471492	0.0471492	0.106064
						792.94	0.0942697	0.159053	-0.111933	0.076578	-0.335827	0.0117657	-0.0883725	0.0471205
						792.987	0.247454	0.0294575	-0.035326	-0.341695	-0.188511	-0.058915	-0.0824752	-0.111933
						793.034	-0.217968	-0.0117657	-0.11783	-0.23566	-0.23566	-0.359387	-0.11783	-0.206202
						793.08	0.0647835	-0.271015	-0.0942697	0.0117657	0.0235602	-0.182642	0.00586848	0.00586848
						793.127	-0.382947	-0.0648122	-0.082504	-0.129624	-0.106064	0.00586848	-0.194437	-0.129624
						793.174	-0.35349	-0.324032	-0.270986	-0.14139	-0.182613	0.0707095	-0.253323	-0.0117657
						793.221	-0.00589725	0.0235602	-0.0648122	0.0824752	-0.0707095	0.0942697	0.2121	-0.0530177
						793.268	-0.0176918	-0.041252	-0.00589725	0.217968	0.035326	-0.0176918	-0.100167	0.176745
						793.315	-0.241557	-0.0883725	-0.294575	-0.058915	-0.2121	-0.0942697	-0.23566	0.0235602
						793.362	-0.223865	-0.0117657	0.0824752	-0.0294575	0.0530177	0.147287	0.0176918	0.229763
						793.409	-0.100138	-0.0294575	-0.223865	-0.35349	0.0471492	-0.288678	-0.135493	-0.412405
						793.456	-0.265117	-0.11783	-0.229791	-0.194437	-0.182642	-0.141419	-0.365284	-0.318164
						793.503	-0.28278	-0.329901	-0.37705	-0.47132	-0.365256	-0.40061	-0.223865	-0.371153
						793.55	-0.324032	-0.394742	-0.424199	-0.559692	-0.265117	-0.453657	-0.318135	-0.394742
						793.597	-0.23566	-0.0530465	0.0471205	-0.164979	-0.176745	-0.182642	-0.147287	-0.11783
						793.644	0.0707095	0.2121	0.100167	0.188539	0.37705	0.25922	0.11783	0.223894
						793.691	0.0235602	0.14139	0.0707095	-0.0294575	-0.00589725	0.041252	-0.217997	0.206202
						793.738	-0.2121	-0.200305	-0.159082	-0.16495	-0.23566	-0.076578	-0.0824752	-0.241557
						793.785	0.0883725	0.182642	-0.135522	-0.00589725	0	-0.14139	-0.135522	0.0353547
						793.832	0.324032	0.37705	-0.058915	0.147287	0.2121	0.170848	0.288678	0.0294575
						793.878	0	-0.111933	0.147287	-0.0353547	-0.37705	-0.0766067	0.335798	0.0412232
						793.925	-0.14139	-0.0883725	-0.229763	-0.217968	0.058915	-0.076578	-0.241528	-0.182613
						793.972	-0.0766067	0.076578	0.0942409	-0.341724	-0.0294575	-0.141419	0.229763	0.206202
						794.019	-0.176745	-0.0471205	0.182642	-0.170848	-0.25922	-0.347593	-0.188511	-0.0883725
						794.066	0.0117945	-0.170848	-0.271015	-0.11783	-0.271015	-0.229763	-0.129596	-0.0471205
						794.113	-0.0412232	-0.0117657	0.041252	0.0766067	-0.0294575	-0.11783	0.023589	-0.100138
						794.16	-0.076578	0.041252	-0.123727	-0.294575	-0.017663	0	-0.0353547	-0.2121
						794.207	0.123727	-0.0824752	0	0.11783	-0.00586848	0.0353547	-0.0824752	0.347621
						794.254	0.271015	0.129624	0.106035	-0.017663	0.306369	-0.0117945	0.382947	-0.00589725
						794.301	-0.0412232	0.00589725	-0.276883	-0.206202	-0.182613	-0.111933	-0.111933	-0.223865
						794.348	0.288678	-0.0883725	-0.0235602	-0.0530177	-0.058915	-0.153185	0.058915	-0.318135
						794.395	-0.0235602	0.206202	0.0824752	0.0117657	-0.265117	-0.0530177	-0.106064	-0.200305
						794.442	-0.058915	0.0530177	-0.041252	-0.058915	-0.0530465	0.0235602	-0.023589	0
						794.489	0.176745	-0.0530465	-0.217997	-0.0883725	-0.0471492	-0.170876	-0.147287	0.0471205
						794.536	0.176745	0.123727	-0.111933	0.0353547	0.0648122	-0.135493	0.058915	-0.176745
						794.583	-0.159082	-0.0117945	-0.0117945	-0.147287	0.129596	0.111933	0.0530177	-0.170876
						794.63	0.041252	0.153185	-0.0883725	-0.0353547	0.0707095	-0.0883725	-0.194408	0.0766067
						794.677	0.200305	0.241528	0.335798	0.176745	0.406508	0.153156	0.182613	0.265117
						794.724	-0.123727	0.229763	0.0707095	0.229763	0.265117	0.00589725	0.170848	0.170848
						794.77	0.0883725	0.153185	0.0176918	0.0471492	0.100167	0.041252	0.0766067	0.176745
						794.817	-0.0471205	0.0942697	0	-0.0824752	-0.0294575	-0.271015	-0.0942697	-0.271015
						794.864	0.0706807	0.182642	-0.058915	-0.159082	-0.00589725	0.0471205	0.135493	0.076578
						794.911	0.00589725	0.0353547	0.0883725	0.0294575	-0.017663	0.0707095	0.0530177	-0.0883725
						794.958	0.0471492	-0.194408	0.0707095	0.294575	0.176745	-0.153156	-0.106035	-0.0235602
						795.005	0.300472	0.418302	0.0530177	-0.0530177	-0.0117945	0.159082	0.0824752	0.153185

## Sheet: Supplementary Fig. 1
Supplementary Fig. 1a
Scan range: 200 nm×200 nm, Unit: nm
0.69352	0.628329	0.59728	0.59176	0.594461	0.589908	0.587465	0.584126	0.567124	0.531641	0.484199	0.434562	0.375148	0.350443	0.34837	0.344861	0.33922	0.335335	0.336487	0.332161	0.32532	0.318699	0.32297	0.322161	0.319455	0.318888	0.316509	0.321278	0.321435	0.323156	0.317665	0.318817	0.323479	0.318706	0.310152	0.306096	0.308655	0.313552	0.311428	0.313305	0.308638	0.313819	0.308378	0.304407	0.294461	0.288834	0.286846	0.285099	0.280219	0.272333
0.691061	0.620406	0.597492	0.604727	0.611663	0.603748	0.604027	0.606117	0.58866	0.544799	0.487964	0.425282	0.370301	0.351551	0.349662	0.348377	0.344947	0.347072	0.343556	0.337866	0.330861	0.328184	0.327318	0.326232	0.320286	0.317893	0.321944	0.321838	0.316617	0.317386	0.316413	0.324401	0.324274	0.323259	0.314514	0.313506	0.317728	0.315469	0.307605	0.308572	0.310577	0.312966	0.308334	0.303973	0.293152	0.298106	0.300779	0.294932	0.28181	0.275601
0.673922	0.609157	0.598799	0.59303	0.58847	0.581351	0.593546	0.601618	0.576424	0.526176	0.470804	0.410239	0.363429	0.350207	0.345178	0.342152	0.342438	0.347022	0.345822	0.342917	0.336367	0.333512	0.331673	0.329734	0.320051	0.310623	0.31515	0.317653	0.315167	0.322131	0.318203	0.320208	0.319073	0.322697	0.317206	0.31742	0.318338	0.316755	0.312969	0.316565	0.320034	0.315658	0.305698	0.306367	0.304208	0.309218	0.305162	0.306954	0.304006	0.308733
0.678639	0.606421	0.590286	0.584404	0.580945	0.573663	0.573344	0.566709	0.534984	0.492836	0.449736	0.394137	0.36129	0.34772	0.34274	0.336943	0.333704	0.337969	0.336215	0.337637	0.334647	0.339523	0.339545	0.335972	0.326431	0.318964	0.320429	0.320807	0.316772	0.318685	0.313136	0.315653	0.31451	0.314256	0.306206	0.312794	0.318473	0.320691	0.318255	0.317012	0.311557	0.310051	0.304404	0.303439	0.298452	0.305139	0.303492	0.303458	0.300354	0.300525
0.680507	0.599805	0.591493	0.586492	0.581768	0.570812	0.566181	0.563034	0.546487	0.506293	0.446104	0.381922	0.348137	0.344599	0.347876	0.353199	0.358935	0.34616	0.335134	0.331511	0.325203	0.324998	0.326541	0.325952	0.324966	0.322011	0.324783	0.322554	0.313268	0.308807	0.305248	0.307616	0.302089	0.300036	0.293813	0.299684	0.302854	0.307374	0.306423	0.308662	0.310532	0.309624	0.30323	0.299721	0.291679	0.294359	0.293429	0.294894	0.29189	0.295721
0.708523	0.610768	0.594952	0.595359	0.59266	0.578137	0.570699	0.560817	0.529277	0.485523	0.434173	0.365131	0.33816	0.331489	0.331945	0.333659	0.335237	0.341072	0.341436	0.337131	0.327824	0.328927	0.327613	0.325319	0.322137	0.320632	0.325842	0.328976	0.326334	0.325788	0.316872	0.317463	0.309314	0.305642	0.299042	0.299313	0.303059	0.305782	0.305996	0.307333	0.305991	0.311414	0.308097	0.305767	0.29526	0.295744	0.293741	0.296585	0.296344	0.297354
0.682062	0.615897	0.60728	0.597724	0.598066	0.59303	0.592171	0.584974	0.557719	0.503733	0.44498	0.375554	0.343837	0.335269	0.332122	0.328549	0.327954	0.332552	0.334386	0.336107	0.33392	0.335996	0.335748	0.331216	0.317355	0.312503	0.319034	0.321827	0.321417	0.325297	0.323771	0.325442	0.320036	0.316719	0.304264	0.306418	0.306902	0.304687	0.299991	0.299985	0.300953	0.305843	0.306817	0.31089	0.308027	0.307517	0.301777	0.298964	0.293985	0.29746
0.654151	0.605857	0.594795	0.586852	0.58281	0.580239	0.582443	0.569505	0.545043	0.507115	0.448141	0.367915	0.340795	0.334508	0.333251	0.330183	0.327868	0.331052	0.326961	0.325903	0.323858	0.327149	0.330625	0.330363	0.323379	0.316481	0.322991	0.32663	0.320705	0.318745	0.319812	0.328283	0.318607	0.314771	0.30454	0.303455	0.305047	0.303443	0.296964	0.292645	0.292411	0.296335	0.294425	0.295385	0.292196	0.302606	0.307724	0.307483	0.303335	0.306235
0.631782	0.601124	0.595448	0.587008	0.577942	0.578064	0.578875	0.563643	0.536906	0.495888	0.434456	0.366259	0.342187	0.333171	0.330508	0.330125	0.332038	0.336459	0.335174	0.331253	0.331091	0.328093	0.321913	0.324124	0.325894	0.323714	0.324625	0.328754	0.323184	0.318119	0.31265	0.316857	0.313256	0.312625	0.306245	0.307106	0.313253	0.312551	0.304466	0.297533	0.295658	0.300065	0.296641	0.293814	0.28509	0.29415	0.302259	0.30793	0.311306	0.322776
0.642845	0.601976	0.601636	0.601147	0.590127	0.583705	0.585163	0.576908	0.559387	0.518894	0.460773	0.392555	0.366359	0.354338	0.351035	0.342119	0.335043	0.335442	0.331443	0.328914	0.322279	0.320063	0.320256	0.321906	0.320074	0.31815	0.323395	0.327005	0.325855	0.322986	0.317346	0.322022	0.319096	0.316596	0.307445	0.314403	0.322	0.319272	0.315856	0.311451	0.306145	0.306736	0.300896	0.299597	0.290475	0.295734	0.299785	0.304462	0.308122	0.324004
0.65616	0.599112	0.589748	0.587355	0.582247	0.576145	0.582562	0.581561	0.568417	0.541041	0.494118	0.42865	0.366259	0.346223	0.346473	0.345856	0.34207	0.345694	0.342392	0.339231	0.336766	0.336881	0.321371	0.317997	0.317544	0.314085	0.318221	0.320859	0.31693	0.317543	0.317793	0.324764	0.321497	0.318791	0.310855	0.306479	0.311298	0.314404	0.312729	0.313831	0.312958	0.310963	0.30096	0.297287	0.288385	0.291463	0.291813	0.295352	0.295737	0.301018
0.657985	0.594805	0.588092	0.584405	0.58457	0.581295	0.580415	0.582641	0.570435	0.541453	0.503127	0.456815	0.380227	0.344112	0.340333	0.338998	0.335013	0.337722	0.340195	0.33793	0.328765	0.324297	0.323325	0.320668	0.32148	0.319662	0.319755	0.32392	0.319275	0.318466	0.313323	0.318255	0.320416	0.318819	0.311714	0.310856	0.316428	0.317246	0.310937	0.3102	0.307558	0.314195	0.310928	0.308151	0.295739	0.298078	0.292856	0.290143	0.286528	0.286472
0.646772	0.585595	0.58112	0.578066	0.580177	0.579752	0.577139	0.575498	0.562689	0.528733	0.492553	0.442341	0.379914	0.354889	0.351956	0.349023	0.340284	0.333294	0.333877	0.333182	0.331762	0.330641	0.334777	0.331929	0.322772	0.315973	0.315669	0.316643	0.309361	0.30883	0.305356	0.310722	0.313572	0.31297	0.306228	0.307501	0.316092	0.317074	0.313189	0.319272	0.318868	0.32854	0.327212	0.327455	0.314723	0.316337	0.324346	0.325257	0.31271	0.303481
0.667597	0.599273	0.588097	0.583558	0.580504	0.577194	0.574346	0.570631	0.563946	0.543661	0.505008	0.444656	0.377511	0.347265	0.348197	0.347878	0.339843	0.337869	0.339519	0.343747	0.33081	0.320522	0.327906	0.334636	0.333593	0.329451	0.320905	0.320096	0.312082	0.309461	0.303132	0.305044	0.306616	0.309843	0.310007	0.309355	0.306656	0.310771	0.3109	0.308592	0.303094	0.306036	0.298513	0.298557	0.293705	0.299511	0.303435	0.302327	0.299564	0.299033
0.682248	0.620858	0.596708	0.59283	0.587395	0.574401	0.572945	0.574986	0.567796	0.543525	0.49204	0.428725	0.361083	0.337871	0.337602	0.335322	0.329206	0.330713	0.341877	0.340656	0.33498	0.333794	0.334627	0.332063	0.332299	0.327767	0.326595	0.329943	0.326797	0.325064	0.321548	0.324121	0.308839	0.306737	0.303484	0.303627	0.30603	0.31023	0.306061	0.309309	0.309594	0.313383	0.307216	0.30267	0.294003	0.298438	0.298872	0.29952	0.298803	0.299281
0.686851	0.620687	0.596011	0.596261	0.597918	0.597137	0.590921	0.587107	0.57743	0.540483	0.486512	0.439198	0.371421	0.339113	0.336919	0.334725	0.329468	0.331373	0.341414	0.343647	0.345609	0.348147	0.3396	0.335004	0.326884	0.31973	0.323952	0.329999	0.328537	0.327422	0.320588	0.322053	0.31853	0.31527	0.306659	0.30153	0.304857	0.308574	0.304348	0.306651	0.30128	0.308543	0.312012	0.313491	0.303331	0.306637	0.30587	0.301424	0.293666	0.296559
0.690162	0.631927	0.606924	0.595337	0.594059	0.593577	0.589968	0.578963	0.560988	0.520722	0.479811	0.434856	0.369004	0.343817	0.34008	0.334859	0.330263	0.333511	0.332866	0.332263	0.332243	0.333786	0.339251	0.341526	0.340149	0.339184	0.330381	0.332031	0.325609	0.323528	0.3196	0.32677	0.326409	0.322055	0.312656	0.307818	0.309752	0.308964	0.303338	0.300611	0.297478	0.301522	0.303094	0.305184	0.300865	0.308242	0.309621	0.307626	0.299406	0.299585
0.689564	0.613147	0.596926	0.600025	0.598392	0.589938	0.585427	0.581826	0.574615	0.552391	0.513937	0.463966	0.397972	0.347219	0.3416	0.336755	0.330959	0.333972	0.33386	0.333243	0.333997	0.333437	0.334263	0.333475	0.33494	0.335666	0.333706	0.335888	0.33076	0.327066	0.316871	0.323111	0.324632	0.323219	0.319895	0.315726	0.314227	0.316545	0.312979	0.310991	0.304704	0.30533	0.301551	0.3007	0.295074	0.304688	0.305883	0.308428	0.30703	0.307031
0.692143	0.62379	0.600144	0.59913	0.599159	0.596901	0.589924	0.586103	0.572888	0.54672	0.515884	0.469408	0.398497	0.35345	0.345081	0.339718	0.331953	0.329716	0.330854	0.328425	0.321036	0.314451	0.32251	0.324735	0.32215	0.322534	0.323225	0.330211	0.330361	0.330995	0.326732	0.323621	0.324177	0.323006	0.31421	0.315206	0.320046	0.317205	0.311721	0.308461	0.302969	0.303354	0.297977	0.297182	0.291215	0.298684	0.297711	0.296803	0.289614	0.294013
0.691858	0.619775	0.594722	0.59218	0.594369	0.594861	0.591068	0.585207	0.573243	0.546904	0.508642	0.461151	0.395058	0.356306	0.346445	0.339781	0.333828	0.33444	0.33631	0.331345	0.323174	0.316781	0.320043	0.321196	0.319442	0.31837	0.317021	0.32287	0.322239	0.324073	0.319207	0.325397	0.323402	0.319353	0.313329	0.311255	0.315463	0.318178	0.314172	0.313683	0.312753	0.313593	0.305295	0.301033	0.291335	0.295208	0.296879	0.297072	0.295006	0.295469
0.690969	0.620484	0.591019	0.589919	0.590077	0.586305	0.589006	0.596667	0.595226	0.571402	0.522405	0.466038	0.396264	0.353782	0.345811	0.339254	0.330935	0.329231	0.340046	0.34058	0.335167	0.325739	0.325584	0.325358	0.322475	0.320849	0.316075	0.323991	0.318251	0.317187	0.312392	0.319165	0.325866	0.325121	0.317946	0.314899	0.31576	0.315804	0.312089	0.313866	0.312418	0.31627	0.308171	0.305458	0.297423	0.306974	0.304438	0.301548	0.293029	0.291084
0.689014	0.618977	0.588176	0.581648	0.581777	0.577856	0.57542	0.577467	0.575102	0.554519	0.520883	0.474493	0.397031	0.353455	0.347132	0.340603	0.33367	0.331426	0.336493	0.336451	0.333788	0.330414	0.33232	0.331362	0.323433	0.317402	0.310958	0.31474	0.312979	0.315126	0.308398	0.308378	0.314888	0.316658	0.313	0.314372	0.315489	0.315824	0.310461	0.308053	0.303209	0.310479	0.307268	0.308939	0.303142	0.299868	0.301652	0.299195	0.292581	0.289157
0.697092	0.626778	0.597775	0.587196	0.586579	0.580967	0.577124	0.575676	0.569758	0.548998	0.510665	0.459429	0.390238	0.348665	0.345469	0.335316	0.32451	0.326096	0.336272	0.336628	0.333048	0.330207	0.332347	0.334828	0.330836	0.329168	0.324238	0.325312	0.315984	0.31148	0.304894	0.305642	0.309558	0.312025	0.31204	0.312709	0.310984	0.316214	0.311562	0.310227	0.30308	0.306222	0.304283	0.30503	0.300164	0.301864	0.306398	0.308694	0.302855	0.299893
0.712041	0.644925	0.605328	0.595488	0.591581	0.586075	0.583291	0.582006	0.5658	0.541465	0.509456	0.464715	0.396945	0.344309	0.341837	0.338854	0.333946	0.339333	0.343384	0.340017	0.33147	0.32475	0.326897	0.329456	0.329471	0.330958	0.327506	0.333468	0.327522	0.320695	0.30861	0.305264	0.308264	0.308471	0.306128	0.305809	0.304432	0.309663	0.309188	0.309509	0.305907	0.315728	0.316127	0.315695	0.301869	0.299369	0.303257	0.306562	0.307984	0.304774
0.737578	0.681403	0.622138	0.603452	0.601777	0.597777	0.591504	0.58791	0.577872	0.558773	0.531426	0.482577	0.40579	0.341494	0.335236	0.332274	0.328893	0.327011	0.333592	0.335583	0.333239	0.329915	0.33462	0.334053	0.330664	0.327674	0.323071	0.329012	0.334115	0.339644	0.336498	0.322416	0.318659	0.315945	0.311122	0.306654	0.301894	0.307786	0.302273	0.302523	0.300578	0.309333	0.308197	0.311204	0.30869	0.307852	0.305885	0.304984	0.300949	0.30078
0.736206	0.684991	0.624397	0.596261	0.593399	0.583914	0.567964	0.547522	0.526094	0.502135	0.488935	0.461438	0.400887	0.34548	0.338056	0.334114	0.329809	0.328439	0.332639	0.333401	0.334091	0.329069	0.335806	0.338678	0.335567	0.329827	0.32187	0.323668	0.321282	0.32021	0.321228	0.321527	0.327369	0.330376	0.32578	0.322164	0.313696	0.312155	0.307282	0.31134	0.305899	0.314419	0.305347	0.304289	0.298933	0.304761	0.310127	0.309794	0.300529	0.297973
0.735438	0.685175	0.633726	0.604396	0.597746	0.588077	0.578919	0.578935	0.583078	0.572727	0.546758	0.496325	0.430672	0.362632	0.350255	0.34357	0.337923	0.332808	0.329676	0.328057	0.328747	0.328187	0.329048	0.335536	0.338358	0.340655	0.336066	0.338227	0.331925	0.326967	0.322179	0.323367	0.328889	0.330922	0.332302	0.340183	0.333285	0.328412	0.317904	0.314196	0.306893	0.308386	0.301346	0.302953	0.29835	0.302813	0.309103	0.316437	0.324041	0.317313
0.737974	0.678637	0.627423	0.60588	0.603906	0.594166	0.585285	0.579169	0.577543	0.562971	0.534415	0.484046	0.417143	0.364336	0.353658	0.346767	0.335442	0.33371	0.336084	0.332177	0.325243	0.319908	0.322262	0.324053	0.323401	0.324638	0.325094	0.331966	0.334042	0.339586	0.343701	0.355049	0.345728	0.341267	0.330809	0.329027	0.324381	0.32866	0.331674	0.337182	0.331775	0.33339	0.314767	0.303663	0.296381	0.301036	0.29811	0.299269	0.29927	0.301687
0.740815	0.695519	0.628509	0.598724	0.6007	0.602776	0.598045	0.579167	0.580412	0.56368	0.527053	0.48207	0.424602	0.369181	0.353515	0.349771	0.345772	0.342	0.34667	0.343871	0.338281	0.331098	0.333558	0.333325	0.327599	0.325525	0.324411	0.329798	0.329735	0.33007	0.322348	0.321319	0.328702	0.329968	0.322139	0.321139	0.323769	0.326491	0.322606	0.321136	0.311311	0.315874	0.314574	0.312259	0.300679	0.302833	0.302848	0.301393	0.296207	0.296762
0.736004	0.686437	0.631919	0.596272	0.592408	0.58973	0.590172	0.586713	0.590572	0.578956	0.544702	0.496024	0.434094	0.369031	0.354154	0.348286	0.340428	0.338937	0.344452	0.343565	0.342586	0.340278	0.338567	0.336806	0.332004	0.328871	0.324069	0.326976	0.321983	0.320577	0.316691	0.322157	0.325973	0.32974	0.329294	0.325927	0.322766	0.32357	0.317525	0.317967	0.317193	0.32717	0.335258	0.34294	0.323302	0.311884	0.308631	0.308433	0.302359	0.301735
0.743726	0.696839	0.63552	0.596392	0.592947	0.585097	0.582192	0.578498	0.583175	0.571225	0.549945	0.509232	0.452525	0.384698	0.363589	0.358076	0.347561	0.345225	0.344494	0.339323	0.335771	0.333683	0.339838	0.341402	0.339769	0.338356	0.331877	0.331296	0.328519	0.32658	0.319959	0.325858	0.325326	0.325221	0.323694	0.324811	0.328919	0.330505	0.32571	0.322194	0.318507	0.323766	0.316321	0.316372	0.316899	0.319529	0.313128	0.310913	0.300938	0.296846
0.753567	0.700086	0.63569	0.59848	0.596876	0.591086	0.58276	0.573275	0.578421	0.572105	0.554677	0.520913	0.463239	0.400507	0.365763	0.356441	0.347994	0.346105	0.346028	0.342114	0.333646	0.328744	0.337244	0.339995	0.337594	0.335791	0.333156	0.332837	0.32579	0.323567	0.313329	0.314481	0.315648	0.31388	0.306143	0.308674	0.316569	0.32143	0.322981	0.325973	0.32267	0.319971	0.3148	0.313174	0.308059	0.313176	0.310243	0.309427	0.304603	0.305869
0.762285	0.716235	0.660225	0.617671	0.626974	0.612601	0.599933	0.582028	0.586989	0.591872	0.583503	0.551473	0.487283	0.423251	0.373791	0.35514	0.34928	0.351952	0.359002	0.370656	0.365506	0.363319	0.344448	0.343127	0.347292	0.358186	0.348453	0.340617	0.333527	0.325478	0.320747	0.325764	0.321907	0.319968	0.313767	0.314485	0.317215	0.317756	0.314219	0.316899	0.317909	0.322173	0.318295	0.316783	0.307689	0.311826	0.311614	0.310293	0.303004	0.311489
0.778541	0.732734	0.677142	0.608874	0.602786	0.600713	0.59844	0.593013	0.585063	0.581177	0.570229	0.541851	0.501117	0.45624	0.389806	0.349974	0.35178	0.342011	0.339021	0.337146	0.335876	0.337966	0.340816	0.342857	0.340627	0.337665	0.333638	0.336388	0.335928	0.332021	0.329599	0.331611	0.323825	0.32114	0.313198	0.315124	0.314536	0.315766	0.312769	0.312173	0.312665	0.31646	0.313399	0.316846	0.315817	0.317133	0.311357	0.308097	0.299877	0.304738
0.788985	0.742609	0.684595	0.621685	0.603652	0.597053	0.594538	0.586773	0.582028	0.577567	0.560579	0.524044	0.489243	0.448744	0.381499	0.345597	0.344063	0.342977	0.342069	0.340372	0.334781	0.339166	0.344709	0.34373	0.345373	0.341615	0.335598	0.334583	0.331664	0.330386	0.328135	0.334844	0.330887	0.327939	0.320295	0.321476	0.318081	0.316483	0.312718	0.309913	0.30926	0.31285	0.313462	0.315858	0.315369	0.321054	0.314284	0.311457	0.304268	0.307885
0.806847	0.757324	0.69749	0.617143	0.604866	0.603155	0.601678	0.602006	0.610157	0.618244	0.62037	0.601343	0.553972	0.483786	0.402018	0.341012	0.332515	0.337846	0.33762	0.336875	0.33149	0.333282	0.33653	0.340077	0.340774	0.337244	0.338645	0.338959	0.335556	0.33349	0.328503	0.331318	0.331206	0.332017	0.325786	0.329923	0.326641	0.319772	0.30952	0.306849	0.307028	0.307669	0.306306	0.305966	0.300908	0.305577	0.305046	0.304322	0.300493	0.309454
0.803173	0.760854	0.708176	0.638295	0.607139	0.602621	0.601486	0.599533	0.585657	0.58153	0.589305	0.585682	0.552998	0.500114	0.4392	0.366144	0.348701	0.345725	0.338003	0.332589	0.33021	0.332258	0.330532	0.327038	0.321795	0.319437	0.326075	0.336024	0.337055	0.338271	0.331487	0.331957	0.327304	0.330204	0.325708	0.325723	0.329192	0.327743	0.320874	0.320285	0.320933	0.320188	0.31972	0.319728	0.305028	0.308213	0.305819	0.305849	0.298056	0.307166
0.817852	0.78492	0.738025	0.665885	0.611722	0.601079	0.603489	0.602346	0.597075	0.598149	0.60441	0.588175	0.549587	0.501286	0.443136	0.378094	0.36127	0.356255	0.352113	0.345187	0.341855	0.348088	0.341964	0.339003	0.337583	0.332496	0.337137	0.346837	0.342781	0.338917	0.337455	0.341477	0.3428	0.344002	0.324741	0.326703	0.321887	0.324609	0.318294	0.32103	0.326638	0.328692	0.323521	0.320325	0.313966	0.312454	0.303225	0.298899	0.287908	0.297388
0.812437	0.778411	0.732489	0.674716	0.620049	0.597099	0.59791	0.598139	0.59085	0.588116	0.595641	0.591095	0.580737	0.556039	0.471315	0.375827	0.353048	0.350548	0.350414	0.34989	0.345592	0.347519	0.341253	0.333651	0.325332	0.325923	0.325121	0.324234	0.322523	0.32148	0.325972	0.331195	0.333335	0.336207	0.334204	0.335996	0.328956	0.325575	0.319764	0.319197	0.322146	0.324301	0.326377	0.326342	0.319785	0.318813	0.309058	0.305109	0.294551	0.299612
0.818206	0.771191	0.729682	0.680087	0.620552	0.594505	0.595089	0.596	0.599362	0.598439	0.598447	0.599415	0.593902	0.565979	0.487203	0.399274	0.363301	0.351898	0.349483	0.350436	0.346082	0.348918	0.347967	0.346739	0.337816	0.334612	0.325355	0.320262	0.312205	0.313002	0.320123	0.322718	0.322939	0.32682	0.325585	0.328172	0.330106	0.333113	0.324325	0.326678	0.318515	0.316747	0.312485	0.314383	0.317788	0.32201	0.31968	0.316995	0.308108	0.309992
0.810262	0.770977	0.719471	0.659424	0.610775	0.589865	0.58632	0.580402	0.578855	0.579616	0.580918	0.56582	0.534145	0.493475	0.444306	0.385354	0.363769	0.361397	0.362201	0.365755	0.353805	0.342892	0.337628	0.33748	0.333374	0.334143	0.340219	0.338842	0.331169	0.324953	0.324976	0.325446	0.320011	0.320204	0.320461	0.326879	0.320222	0.319434	0.317197	0.319657	0.325272	0.324498	0.31652	0.315505	0.309907	0.312736	0.309647	0.310707	0.308413	0.31348
0.819271	0.782821	0.735394	0.681656	0.624672	0.600003	0.592785	0.586505	0.576587	0.571188	0.580817	0.571994	0.544554	0.493183	0.430507	0.383769	0.361139	0.353417	0.356651	0.353931	0.351125	0.351574	0.344136	0.341593	0.339307	0.342491	0.341	0.34115	0.337961	0.334047	0.333018	0.33157	0.327684	0.326158	0.328213	0.334452	0.320541	0.317132	0.312848	0.314256	0.319999	0.326075	0.32587	0.324919	0.321737	0.320452	0.31182	0.310748	0.305733	0.31316
0.823455	0.795695	0.758862	0.713111	0.653605	0.611542	0.605773	0.595031	0.585326	0.575494	0.577996	0.568241	0.54628	0.504899	0.445982	0.374119	0.351305	0.344996	0.344457	0.343968	0.347877	0.354451	0.356527	0.356777	0.343818	0.34534	0.341099	0.337242	0.335587	0.339923	0.345111	0.341652	0.336146	0.332197	0.324901	0.326941	0.318579	0.317365	0.309252	0.310632	0.314427	0.318628	0.322338	0.321977	0.321246	0.326228	0.323266	0.319289	0.310635	0.313358
0.844678	0.814786	0.777839	0.736011	0.678849	0.619477	0.610064	0.60534	0.601405	0.590108	0.590394	0.577548	0.548865	0.50067	0.435912	0.369201	0.352234	0.345933	0.337983	0.331604	0.339414	0.344637	0.345882	0.349429	0.347597	0.346717	0.345126	0.340175	0.33052	0.330585	0.336583	0.33662	0.336955	0.33653	0.332275	0.333939	0.327979	0.324953	0.312122	0.312997	0.315883	0.316943	0.316766	0.31347	0.314488	0.319065	0.31886	0.319749	0.312183	0.318849
0.847626	0.83208	0.803461	0.751919	0.684291	0.622745	0.609459	0.59672	0.588216	0.58394	0.585981	0.572304	0.536231	0.490516	0.436061	0.369698	0.348326	0.34481	0.33973	0.333436	0.33488	0.338448	0.336133	0.335317	0.329158	0.333706	0.341822	0.344779	0.343927	0.339452	0.33816	0.333685	0.323049	0.320464	0.32217	0.330151	0.328163	0.328484	0.321095	0.318247	0.317623	0.316487	0.310726	0.308965	0.308391	0.310395	0.309473	0.310362	0.307074	0.315715
0.831247	0.821891	0.798238	0.758569	0.694473	0.621331	0.606453	0.596926	0.586788	0.578682	0.578725	0.563912	0.535385	0.494302	0.441453	0.382266	0.365371	0.35568	0.351795	0.350794	0.344152	0.340657	0.336139	0.335707	0.33364	0.335084	0.336563	0.337943	0.336658	0.334904	0.336738	0.339873	0.333366	0.329139	0.322738	0.327386	0.322463	0.320745	0.316213	0.319596	0.321132	0.320366	0.316594	0.314215	0.310017	0.309642	0.303482	0.303	0.302426	0.30679
0.826287	0.812241	0.783905	0.738986	0.676005	0.613997	0.605159	0.600165	0.594958	0.589538	0.591813	0.577667	0.548017	0.504434	0.449546	0.393833	0.364638	0.355282	0.35556	0.355781	0.348436	0.346618	0.340672	0.337866	0.329348	0.329761	0.329294	0.329316	0.327107	0.327812	0.33192	0.335296	0.336491	0.336436	0.328727	0.332708	0.327465	0.324375	0.317818	0.319255	0.324933	0.325993	0.32306	0.320155	0.315722	0.316931	0.311426	0.309778	0.302802	0.305155
0.836049	0.824568	0.790548	0.738915	0.674185	0.607616	0.59509	0.596321	0.590005	0.582489	0.588252	0.582519	0.557694	0.514793	0.4716	0.414367	0.367054	0.354102	0.348504	0.349031	0.346012	0.347939	0.344231	0.342271	0.333774	0.332432	0.333414	0.331454	0.327988	0.326696	0.329859	0.336624	0.336171	0.338581	0.331434	0.335919	0.335849	0.343041	0.350431	0.339433	0.322147	0.321033	0.318149	0.319031	0.319146	0.31941	0.314807	0.312407	0.304464	0.30681
0.864115	0.874263	0.843355	0.77216	0.709548	0.631617	0.595743	0.590401	0.589805	0.591071	0.602797	0.617357	0.614438	0.570456	0.508427	0.447435	0.388931	0.370024	0.360128	0.351439	0.345699	0.346737	0.342234	0.339293	0.334839	0.335579	0.335389	0.33404	0.328293	0.324926	0.326007	0.327351	0.324432	0.324234	0.324299	0.329964	0.328984	0.333078	0.332042	0.336115	0.326367	0.32391	0.318333	0.317844	0.319771	0.322266	0.317684	0.317131	0.313594	0.314625
0.837021	0.832084	0.803188	0.759	0.717946	0.65029	0.605179	0.588198	0.588618	0.585216	0.582027	0.579434	0.562454	0.530573	0.494947	0.444699	0.378528	0.359529	0.358201	0.352987	0.346174	0.346929	0.346923	0.345226	0.343884	0.349662	0.347752	0.346211	0.344009	0.348821	0.336693	0.330399	0.3263	0.324767	0.324853	0.328272	0.323818	0.324523	0.321724	0.329989	0.333415	0.330169	0.315767	0.316962	0.321298	0.321967	0.316945	0.318772	0.317473	0.320835
0.836047	0.839594	0.828916	0.794356	0.744612	0.67351	0.608567	0.591139	0.591382	0.597394	0.602895	0.590689	0.553145	0.518159	0.475975	0.43085	0.37172	0.341402	0.342427	0.341575	0.346259	0.350417	0.346197	0.342752	0.33547	0.338562	0.33877	0.33649	0.333009	0.338446	0.341808	0.336004	0.327088	0.320069	0.31666	0.319979	0.321501	0.322113	0.31675	0.322336	0.316525	0.316753	0.313699	0.318838	0.321212	0.320282	0.315111	0.311573	0.308057	0.312002
0.828813	0.824224	0.806177	0.768093	0.722584	0.665891	0.619679	0.602378	0.596987	0.588163	0.580206	0.579695	0.571476	0.560705	0.532412	0.492176	0.459463	0.410452	0.352224	0.338767	0.344382	0.347396	0.345727	0.346062	0.340393	0.34102	0.339543	0.338627	0.336412	0.34219	0.336222	0.334689	0.328082	0.327735	0.328709	0.3253	0.320974	0.319455	0.316933	0.320473	0.316964	0.311196	0.303452	0.309663	0.31466	0.316565	0.315408	0.31369	0.317776	0.319589
0.848494	0.848147	0.8396	0.815706	0.767177	0.712907	0.650764	0.610144	0.608568	0.605663	0.598246	0.59198	0.590454	0.583371	0.57309	0.554987	0.521699	0.477306	0.384162	0.332635	0.344068	0.348702	0.345719	0.344633	0.345089	0.355372	0.361242	0.355801	0.33575	0.336618	0.336598	0.337843	0.333794	0.332054	0.336042	0.336547	0.329884	0.326979	0.320905	0.321581	0.316459	0.315316	0.307665	0.313627	0.317593	0.316102	0.309254	0.312332	0.317982	0.317095
0.834481	0.831513	0.812642	0.771467	0.729738	0.687185	0.632645	0.605574	0.599678	0.598365	0.596938	0.59156	0.593579	0.592316	0.584366	0.573233	0.551072	0.505712	0.436351	0.364729	0.341801	0.33945	0.336595	0.336952	0.339454	0.344337	0.345375	0.346826	0.343054	0.341684	0.336079	0.334076	0.331122	0.330249	0.333696	0.337001	0.334672	0.333039	0.332088	0.331421	0.319471	0.315671	0.305383	0.308667	0.309237	0.310446	0.30801	0.310647	0.313732	0.316604
0.831944	0.832215	0.822326	0.790978	0.745817	0.694432	0.631522	0.605474	0.603294	0.596837	0.594663	0.590515	0.593877	0.599733	0.595507	0.580736	0.55147	0.510764	0.425443	0.366583	0.3609	0.354918	0.3275	0.31901	0.331247	0.339362	0.338994	0.338171	0.332367	0.342145	0.342025	0.340392	0.333338	0.329943	0.333717	0.33462	0.33347	0.33544	0.330851	0.335009	0.327102	0.322349	0.312552	0.316838	0.314601	0.31581	0.313623	0.312728	0.313291	0.319616
0.832505	0.830325	0.822588	0.79443	0.754833	0.703562	0.632999	0.596038	0.606093	0.60441	0.600738	0.594486	0.588341	0.592997	0.590923	0.580664	0.559597	0.520981	0.431162	0.363087	0.342347	0.330873	0.330945	0.336055	0.333214	0.336605	0.335874	0.336266	0.332771	0.338165	0.342714	0.343035	0.329749	0.328528	0.335166	0.335018	0.330748	0.328632	0.323972	0.327697	0.324252	0.323883	0.316296	0.323175	0.325947	0.320776	0.313942	0.31034	0.307165	0.308929
0.861395	0.859172	0.848273	0.820635	0.775616	0.729517	0.661164	0.610404	0.601168	0.602463	0.600517	0.591707	0.577903	0.567963	0.567233	0.545143	0.507749	0.464279	0.398178	0.347106	0.338055	0.336464	0.334575	0.334207	0.329107	0.328653	0.32287	0.319823	0.315007	0.316635	0.323046	0.325313	0.323559	0.322644	0.327534	0.333887	0.330996	0.328305	0.322302	0.326964	0.326923	0.332786	0.329227	0.323736	0.327304	0.328577	0.325146	0.323797	0.310447	0.312168
0.835673	0.838686	0.835106	0.821231	0.782436	0.723662	0.653305	0.590245	0.587817	0.593808	0.595244	0.59376	0.584261	0.580298	0.584974	0.573216	0.555781	0.523914	0.466155	0.37574	0.340811	0.339277	0.334106	0.329375	0.327614	0.329917	0.326579	0.322125	0.312875	0.315469	0.322235	0.325426	0.323879	0.323013	0.321842	0.32612	0.324331	0.32252	0.312467	0.316085	0.325018	0.326902	0.314639	0.312999	0.314563	0.319005	0.317472	0.316521	0.315612	0.319003
0.837824	0.841925	0.851654	0.855826	0.810246	0.737317	0.673405	0.614772	0.595134	0.587774	0.598071	0.602996	0.598755	0.599325	0.605266	0.583575	0.564661	0.525966	0.478496	0.420936	0.359099	0.34403	0.336954	0.333857	0.329183	0.332232	0.329448	0.327346	0.319304	0.321152	0.325552	0.32431	0.323572	0.321434	0.319318	0.322844	0.323939	0.322782	0.309396	0.317732	0.329095	0.33844	0.328422	0.318817	0.315315	0.316411	0.314088	0.313017	0.312222	0.318
0.844297	0.844916	0.853465	0.84295	0.806486	0.745246	0.686741	0.624378	0.601308	0.583048	0.585167	0.584216	0.582078	0.57729	0.590778	0.594225	0.583682	0.565934	0.541556	0.500644	0.401852	0.362318	0.350894	0.341587	0.346875	0.352915	0.342273	0.336497	0.330381	0.330481	0.33589	0.337674	0.334229	0.333619	0.338417	0.344074	0.327846	0.321701	0.311421	0.313674	0.317093	0.31902	0.315241	0.316479	0.32048	0.322066	0.31904	0.316469	0.312342	0.312393
0.848154	0.838215	0.839005	0.826543	0.803054	0.762746	0.724889	0.67182	0.604931	0.581236	0.582438	0.576321	0.577388	0.576366	0.580801	0.590991	0.586935	0.570118	0.538727	0.500956	0.418414	0.362062	0.369687	0.374669	0.353155	0.350947	0.345199	0.344639	0.340931	0.346844	0.348963	0.344644	0.341384	0.34125	0.341216	0.340449	0.329331	0.324074	0.314312	0.316274	0.314165	0.316163	0.311823	0.313082	0.316039	0.317532	0.314989	0.315651	0.320086	0.320002
0.83741	0.835607	0.845115	0.848704	0.847725	0.846518	0.84286	0.757902	0.644294	0.57521	0.582721	0.585259	0.581615	0.574703	0.573013	0.579721	0.577179	0.560305	0.522732	0.483512	0.412167	0.360299	0.34383	0.337479	0.336428	0.34303	0.340452	0.337746	0.330756	0.335368	0.333778	0.330084	0.326014	0.329739	0.331424	0.332341	0.326673	0.32273	0.32158	0.326065	0.31631	0.311991	0.302251	0.30464	0.307632	0.31054	0.30745	0.307558	0.312014	0.316086
0.843783	0.83584	0.83776	0.837953	0.831815	0.813641	0.782982	0.746959	0.675579	0.588382	0.578813	0.579475	0.575227	0.569458	0.566816	0.570008	0.56711	0.554861	0.526547	0.48948	0.417666	0.361627	0.354175	0.34371	0.336804	0.338681	0.335982	0.332076	0.325931	0.330735	0.334118	0.333537	0.326362	0.329212	0.333974	0.334728	0.324029	0.323866	0.317146	0.322867	0.321063	0.315046	0.301988	0.30503	0.303347	0.305153	0.301076	0.302171	0.305512	0.308199
0.845459	0.834198	0.83378	0.837896	0.840405	0.834267	0.814117	0.775245	0.727021	0.643932	0.600959	0.593202	0.589487	0.58342	0.57677	0.578313	0.5715	0.552914	0.52072	0.474067	0.406915	0.349455	0.339274	0.338593	0.346488	0.345665	0.337566	0.334043	0.332254	0.34027	0.343213	0.34018	0.32575	0.329346	0.337611	0.339559	0.331688	0.325678	0.321437	0.327833	0.327124	0.328986	0.325911	0.325777	0.316321	0.316819	0.309332	0.307656	0.309455	0.310436
0.857204	0.849325	0.840693	0.837724	0.844149	0.843205	0.837671	0.812967	0.770662	0.719661	0.650071	0.610005	0.599704	0.593956	0.592878	0.590385	0.589817	0.57958	0.539641	0.484227	0.429304	0.371964	0.338158	0.333867	0.351561	0.355548	0.345239	0.338171	0.331763	0.339061	0.343354	0.341849	0.329316	0.32698	0.3341	0.338457	0.337812	0.336079	0.33122	0.332017	0.326299	0.32647	0.320752	0.327048	0.329579	0.32904	0.320721	0.316175	0.317682	0.315189
0.845494	0.850866	0.842178	0.820124	0.826541	0.832283	0.827751	0.805221	0.767429	0.729181	0.661503	0.607049	0.602382	0.604905	0.601588	0.603216	0.607325	0.606473	0.583346	0.531577	0.477798	0.42394	0.363815	0.341732	0.345613	0.352492	0.354717	0.348771	0.331315	0.336226	0.33919	0.335731	0.324725	0.321344	0.325126	0.331976	0.33941	0.339162	0.330808	0.334504	0.326611	0.323095	0.316083	0.321171	0.32162	0.325842	0.326113	0.323031	0.322492	0.32206
0.8414	0.839546	0.835135	0.825672	0.83108	0.829646	0.821149	0.801298	0.763114	0.718018	0.650531	0.605037	0.600142	0.600612	0.593807	0.587548	0.59258	0.594087	0.578385	0.543293	0.508321	0.453717	0.373875	0.338647	0.343949	0.348597	0.34965	0.345253	0.338703	0.342385	0.339231	0.335765	0.329492	0.324221	0.321401	0.324955	0.323194	0.323998	0.324291	0.329891	0.328826	0.326788	0.319812	0.324183	0.317754	0.317378	0.314537	0.314915	0.318718	0.322179
0.840241	0.837755	0.837977	0.834311	0.83314	0.828011	0.81842	0.792785	0.751795	0.704055	0.63858	0.601732	0.599147	0.59411	0.584313	0.582467	0.585189	0.584686	0.57685	0.56279	0.536472	0.50776	0.460653	0.399661	0.358287	0.348881	0.349543	0.348777	0.341438	0.346178	0.345291	0.337981	0.326599	0.323915	0.322758	0.322027	0.319733	0.321411	0.322251	0.325997	0.327632	0.331932	0.337077	0.351417	0.355795	0.344428	0.327632	0.327797	0.322241	0.323436
0.853001	0.84891	0.852464	0.851406	0.844224	0.841013	0.834435	0.815436	0.77888	0.730756	0.660769	0.61467	0.610273	0.607674	0.59998	0.595625	0.587398	0.582547	0.583052	0.580581	0.565575	0.536196	0.488761	0.433162	0.369563	0.355943	0.357635	0.357288	0.349296	0.352601	0.353647	0.350308	0.338856	0.333258	0.331397	0.335036	0.322788	0.328161	0.330542	0.331389	0.328932	0.328727	0.326852	0.331067	0.331672	0.335297	0.332633	0.337665	0.333723	0.331095
0.850372	0.853038	0.853032	0.844691	0.838361	0.834994	0.834342	0.828147	0.815373	0.782213	0.713874	0.649976	0.614998	0.602152	0.599631	0.594211	0.588258	0.586887	0.587109	0.584765	0.57381	0.553141	0.513644	0.459089	0.383922	0.353058	0.352988	0.353628	0.346084	0.343328	0.348345	0.344801	0.334897	0.331793	0.326181	0.326175	0.312292	0.313949	0.323322	0.325377	0.319829	0.319453	0.320236	0.323918	0.320708	0.323395	0.322088	0.326388	0.325658	0.329105
0.857072	0.855218	0.854011	0.845394	0.837202	0.834234	0.830291	0.816437	0.789444	0.749002	0.686923	0.62154	0.605859	0.595878	0.594379	0.59647	0.591106	0.586688	0.58627	0.587891	0.583487	0.577228	0.548559	0.495248	0.412812	0.356844	0.352284	0.357465	0.350566	0.345324	0.347421	0.344971	0.333788	0.328531	0.316084	0.311587	0.315326	0.320336	0.325567	0.327366	0.324752	0.326338	0.32327	0.32904	0.320181	0.318129	0.312765	0.315836	0.321046	0.32278
0.851543	0.856006	0.858047	0.846352	0.83804	0.833458	0.832642	0.821524	0.799491	0.751538	0.686226	0.616388	0.593254	0.589603	0.595231	0.59826	0.59777	0.593992	0.589538	0.586967	0.578974	0.567507	0.551713	0.513125	0.45138	0.389201	0.353306	0.35583	0.3576	0.352862	0.34558	0.343755	0.342087	0.336872	0.329726	0.323232	0.312611	0.319256	0.326526	0.331344	0.329512	0.329997	0.324086	0.330454	0.331457	0.340304	0.327075	0.321484	0.332399	0.323568
0.850839	0.858556	0.849612	0.840078	0.836945	0.836556	0.833068	0.821608	0.802389	0.762323	0.708579	0.642613	0.595726	0.583754	0.588928	0.595267	0.599027	0.596236	0.585117	0.581267	0.58038	0.574427	0.555492	0.531193	0.494935	0.441305	0.369492	0.349114	0.350039	0.350957	0.343967	0.343385	0.341297	0.342386	0.333874	0.333023	0.327667	0.331569	0.348417	0.359723	0.351361	0.345244	0.331084	0.336933	0.334668	0.330669	0.317596	0.317711	0.320085	0.31848
0.847435	0.853141	0.847536	0.839366	0.847418	0.858042	0.838077	0.818474	0.793919	0.750051	0.70261	0.641248	0.586048	0.570523	0.583613	0.589149	0.586045	0.584313	0.581671	0.583043	0.582419	0.576174	0.565887	0.554747	0.532672	0.489259	0.410823	0.35828	0.347907	0.351219	0.347192	0.343264	0.337779	0.343984	0.34051	0.342295	0.339049	0.338212	0.340323	0.339855	0.331131	0.327203	0.320838	0.327177	0.327611	0.331656	0.331671	0.333072	0.329407	0.324136
0.849665	0.852096	0.849013	0.849625	0.873963	0.906386	0.864209	0.814458	0.794003	0.756161	0.711384	0.652609	0.58464	0.567737	0.574097	0.579655	0.586897	0.590586	0.584419	0.580335	0.581494	0.579058	0.56978	0.560778	0.548075	0.528714	0.492882	0.437092	0.36076	0.353144	0.353855	0.343262	0.330993	0.336017	0.336828	0.33479	0.331438	0.331027	0.334815	0.339257	0.331855	0.326932	0.324112	0.33237	0.329976	0.326716	0.321701	0.322789	0.326713	0.329385
0.84663	0.842283	0.839804	0.837617	0.840019	0.856775	0.85343	0.823943	0.811595	0.785733	0.746803	0.700307	0.614034	0.578963	0.582765	0.587435	0.592907	0.593107	0.589939	0.585429	0.582161	0.57947	0.573467	0.571649	0.574698	0.568368	0.5205	0.455615	0.370699	0.353648	0.348817	0.340789	0.329841	0.329416	0.33552	0.333809	0.3263	0.326301	0.328327	0.332862	0.332302	0.331429	0.323536	0.334181	0.33944	0.340372	0.337929	0.326114	0.323401	0.327679
0.839304	0.836505	0.83603	0.836856	0.85364	0.850437	0.836881	0.827922	0.806749	0.773461	0.735079	0.675508	0.605024	0.57985	0.583404	0.587505	0.590086	0.593334	0.59045	0.582763	0.577542	0.574047	0.570588	0.566568	0.555392	0.538284	0.50717	0.453568	0.367551	0.334548	0.337341	0.336468	0.334054	0.333998	0.338305	0.337084	0.329362	0.32991	0.331403	0.337401	0.330219	0.322291	0.311982	0.316196	0.323879	0.326118	0.322225	0.320486	0.322114	0.322833
0.834997	0.836583	0.835092	0.835427	0.8434	0.848283	0.835231	0.824866	0.81229	0.782875	0.746333	0.691296	0.607346	0.567408	0.576348	0.58111	0.584472	0.58335	0.578868	0.577135	0.580057	0.581586	0.575014	0.567214	0.559712	0.549922	0.527612	0.487688	0.41559	0.357455	0.337369	0.33597	0.331154	0.331248	0.338326	0.337673	0.331343	0.329462	0.32802	0.331652	0.320605	0.316058	0.308293	0.310327	0.315216	0.318941	0.319965	0.321288	0.320628	0.323649
0.838109	0.838948	0.83863	0.834097	0.833793	0.834384	0.833163	0.814768	0.79307	0.757402	0.71158	0.644783	0.601939	0.577852	0.573917	0.580292	0.5816	0.583236	0.5862	0.586805	0.581683	0.57919	0.573792	0.567966	0.561729	0.552237	0.532265	0.501706	0.453426	0.405949	0.34841	0.331955	0.323792	0.326302	0.334687	0.338419	0.330483	0.325809	0.32208	0.328547	0.324562	0.324236	0.322461	0.322753	0.313219	0.313767	0.317421	0.326815	0.316592	0.324409
0.845604	0.848284	0.84847	0.848251	0.849368	0.849347	0.831862	0.816842	0.797169	0.763135	0.716994	0.633762	0.588764	0.573823	0.575252	0.584327	0.581848	0.58504	0.586867	0.585632	0.582315	0.581705	0.576164	0.567305	0.556605	0.555526	0.555719	0.544309	0.513025	0.461505	0.395994	0.354379	0.340553	0.349905	0.342467	0.343541	0.336863	0.336189	0.327643	0.325256	0.321548	0.318331	0.312285	0.312436	0.315045	0.314783	0.309455	0.310152	0.307112	0.31424
0.845198	0.855183	0.859895	0.858752	0.843725	0.835143	0.826596	0.814184	0.789381	0.747382	0.698654	0.63131	0.591002	0.58679	0.584695	0.583644	0.579453	0.583995	0.590121	0.599281	0.611077	0.612421	0.591653	0.56724	0.561678	0.563441	0.561673	0.553219	0.53476	0.502929	0.447906	0.401651	0.364924	0.350594	0.347952	0.361162	0.348949	0.337332	0.333383	0.330649	0.325775	0.320078	0.319269	0.322241	0.320501	0.321682	0.312161	0.308255	0.301321	0.310254
0.844423	0.845163	0.842671	0.837471	0.829627	0.828655	0.821721	0.802474	0.769883	0.733746	0.669649	0.606419	0.582539	0.567882	0.56806	0.570989	0.575651	0.580164	0.582581	0.579598	0.57199	0.572609	0.571949	0.572533	0.567944	0.568265	0.569815	0.562185	0.541694	0.528231	0.483063	0.436403	0.410547	0.375881	0.34265	0.34555	0.341693	0.33687	0.332771	0.337959	0.331743	0.322586	0.31664	0.314239	0.311753	0.316501	0.312488	0.309043	0.301867	0.308285
0.849744	0.848239	0.841923	0.837604	0.83546	0.834843	0.830169	0.815476	0.786949	0.735379	0.675552	0.621531	0.593857	0.584372	0.58232	0.582889	0.581612	0.58194	0.581067	0.585729	0.593226	0.583024	0.574939	0.573363	0.568035	0.56523	0.560804	0.553501	0.53986	0.530475	0.501848	0.452488	0.405103	0.36412	0.329469	0.336518	0.342644	0.344379	0.341574	0.332999	0.3195	0.327331	0.329307	0.326708	0.319916	0.326412	0.327081	0.330002	0.324319	0.323674
0.840585	0.839946	0.836487	0.837689	0.833882	0.831296	0.819027	0.784723	0.744657	0.70442	0.639854	0.59831	0.595057	0.59444	0.590604	0.587763	0.584972	0.577065	0.576021	0.577657	0.575199	0.573694	0.569645	0.566293	0.559167	0.554052	0.547765	0.549038	0.551548	0.550959	0.540707	0.51736	0.472533	0.429973	0.366352	0.335551	0.335133	0.338836	0.338056	0.33584	0.331052	0.332624	0.330174	0.328541	0.322154	0.328991	0.331614	0.329604	0.3252	0.319865
0.837834	0.842688	0.843912	0.84478	0.841583	0.842913	0.835113	0.793902	0.748621	0.71151	0.649638	0.618986	0.621978	0.614405	0.609333	0.598911	0.585667	0.583509	0.585201	0.584328	0.582603	0.580401	0.573176	0.567365	0.558257	0.558123	0.561116	0.563867	0.557366	0.556799	0.550874	0.53832	0.511044	0.481025	0.434713	0.381537	0.358993	0.363825	0.35999	0.339911	0.337567	0.342905	0.327906	0.323609	0.313968	0.319504	0.321317	0.321929	0.320609	0.319267
0.837485	0.837799	0.841296	0.84026	0.841682	0.845996	0.831488	0.789262	0.736321	0.676771	0.619148	0.597371	0.594721	0.590566	0.584428	0.581466	0.585155	0.588126	0.585399	0.585088	0.584222	0.582532	0.575549	0.572303	0.568808	0.567956	0.56513	0.564172	0.561863	0.560351	0.554377	0.547777	0.532906	0.520935	0.494838	0.450672	0.393325	0.350907	0.348457	0.348167	0.336408	0.333326	0.325603	0.321519	0.315381	0.323639	0.326681	0.325751	0.319344	0.324375
0.839595	0.839177	0.83726	0.830305	0.828814	0.825383	0.806022	0.768982	0.726102	0.662538	0.614649	0.596155	0.594721	0.590466	0.587341	0.590568	0.588174	0.584715	0.582862	0.58201	0.577663	0.576954	0.582341	0.587195	0.592426	0.596619	0.576071	0.571028	0.567838	0.564813	0.55714	0.556267	0.551081	0.539515	0.515614	0.48553	0.434046	0.388899	0.359136	0.350298	0.339598	0.335777	0.329141	0.323629	0.314556	0.321691	0.329466	0.329012	0.319492	0.315038
0.843872	0.842658	0.84224	0.833928	0.829772	0.825283	0.802795	0.754188	0.713411	0.65863	0.605923	0.589958	0.582108	0.576219	0.58162	0.588521	0.588081	0.586803	0.583302	0.578549	0.573527	0.573954	0.577672	0.577083	0.577418	0.577917	0.572795	0.572249	0.571625	0.573012	0.56875	0.569937	0.564084	0.559836	0.547737	0.528951	0.490952	0.441123	0.37692	0.352415	0.320853	0.327015	0.336161	0.33381	0.320645	0.322074	0.328307	0.325132	0.315392	0.312046
0.856107	0.852306	0.848215	0.838503	0.823277	0.802424	0.760922	0.727038	0.698262	0.650557	0.605802	0.588487	0.587074	0.587239	0.587318	0.590737	0.594504	0.593787	0.589746	0.589221	0.592221	0.590623	0.586027	0.584209	0.580608	0.576133	0.571117	0.574075	0.573543	0.574823	0.574718	0.57577	0.571487	0.565562	0.552873	0.539637	0.523352	0.491607	0.429833	0.393732	0.356806	0.346171	0.337432	0.339501	0.333256	0.333755	0.325748	0.319987	0.310261	0.306091
0.840665	0.836545	0.834458	0.834395	0.837679	0.832258	0.790977	0.734149	0.687745	0.628686	0.595199	0.578893	0.576827	0.575428	0.573305	0.570961	0.568959	0.569358	0.571739	0.575137	0.575152	0.575175	0.575631	0.574388	0.568407	0.566866	0.567215	0.56419	0.560283	0.559524	0.559823	0.559427	0.556628	0.558761	0.556261	0.548588	0.528503	0.490874	0.421753	0.366062	0.339816	0.337209	0.334141	0.335897	0.324331	0.324446	0.324205	0.324711	0.321103	0.32082
0.848729	0.847018	0.842273	0.832582	0.831574	0.816612	0.785718	0.743542	0.685037	0.620684	0.597465	0.590432	0.585481	0.580565	0.578015	0.573689	0.569548	0.568561	0.569614	0.570035	0.570917	0.57214	0.567956	0.568504	0.573437	0.575712	0.574683	0.574328	0.570876	0.565207	0.555226	0.555035	0.555477	0.561013	0.559643	0.556638	0.546116	0.527444	0.488778	0.410307	0.327566	0.32287	0.326182	0.331314	0.326028	0.321603	0.313191	0.320127	0.31907	0.31603
0.941142	0.897231	0.855488	0.833896	0.835396	0.823752	0.793754	0.748145	0.6824	0.616641	0.601564	0.595952	0.595271	0.5913	0.58782	0.581092	0.579232	0.578011	0.574069	0.573004	0.571584	0.569532	0.566925	0.570579	0.57107	0.570837	0.570191	0.573681	0.576034	0.579922	0.568889	0.564442	0.560684	0.563471	0.562157	0.561036	0.548986	0.522328	0.475284	0.435147	0.354921	0.323502	0.321144	0.331988	0.329325	0.321659	0.308522	0.31646	0.320703	0.316917
0.839399	0.837133	0.836033	0.829454	0.823764	0.794967	0.739638	0.697163	0.638374	0.599289	0.589989	0.586544	0.586616	0.582951	0.579485	0.580175	0.582478	0.582451	0.577891	0.568768	0.559426	0.55618	0.557467	0.557355	0.556745	0.557535	0.556676	0.558376	0.558263	0.562918	0.567716	0.569443	0.563696	0.562369	0.562171	0.564147	0.554443	0.527891	0.493964	0.459205	0.414016	0.371463	0.32616	0.32744	0.329885	0.325943	0.315819	0.317291	0.321214	0.319972
0.837494	0.832713	0.824777	0.813531	0.796159	0.770538	0.742629	0.686874	0.626131	0.598656	0.592766	0.587872	0.583248	0.581138	0.584316	0.584175	0.582186	0.584554	0.583795	0.582346	0.577217	0.576032	0.570576	0.567273	0.565129	0.562643	0.557059	0.5576	0.560778	0.563159	0.564482	0.567204	0.564598	0.559689	0.551271	0.553922	0.548665	0.543373	0.525809	0.501297	0.461415	0.412965	0.338387	0.325812	0.332805	0.330987	0.321439	0.316615	0.318428	0.317456
0.833393	0.827774	0.825338	0.819541	0.811861	0.784976	0.71285	0.635857	0.605042	0.588352	0.584602	0.577163	0.578202	0.580292	0.581373	0.575662	0.575436	0.57349	0.56684	0.566977	0.572321	0.573381	0.572878	0.571529	0.562009	0.558024	0.557996	0.557401	0.554204	0.555684	0.558932	0.565378	0.566423	0.563824	0.556464	0.55832	0.553716	0.550009	0.542641	0.53521	0.506953	0.47616	0.425272	0.363399	0.323432	0.322936	0.315981	0.313403	0.310676	0.310414
0.839851	0.836641	0.832123	0.81549	0.785663	0.742826	0.679695	0.624722	0.595179	0.579505	0.576487	0.577845	0.58628	0.591028	0.586304	0.581608	0.577098	0.570356	0.572972	0.576128	0.575191	0.574268	0.571719	0.574015	0.572545	0.572291	0.568697	0.566339	0.563128	0.561602	0.557453	0.560595	0.562707	0.566978	0.566048	0.56497	0.555897	0.554975	0.551565	0.558011	0.562219	0.550517	0.503907	0.429443	0.330636	0.30233	0.30874	0.317587	0.323422	0.319586
0.841307	0.838992	0.82749	0.803773	0.766499	0.71608	0.651607	0.598801	0.583305	0.57495	0.572663	0.575279	0.576851	0.577726	0.578381	0.578226	0.577225	0.580907	0.581817	0.580092	0.578672	0.57365	0.567796	0.563832	0.564452	0.56905	0.566998	0.567716	0.565252	0.561971	0.5606	0.565021	0.565513	0.566807	0.564719	0.560905	0.549807	0.54794	0.550385	0.568569	0.562765	0.538409	0.500574	0.47437	0.435945	0.383295	0.329324	0.319086	0.320679	0.321731
0.829504	0.824389	0.814052	0.787259	0.748962	0.690016	0.629231	0.593733	0.583154	0.575581	0.574161	0.574461	0.572529	0.568736	0.567537	0.567247	0.570069	0.575726	0.577944	0.581341	0.581385	0.57696	0.571383	0.569629	0.563321	0.558988	0.563032	0.562848	0.559822	0.562048	0.563392	0.564047	0.562193	0.564091	0.56275	0.558168	0.550076	0.549452	0.550022	0.548204	0.542322	0.545222	0.542551	0.529692	0.499886	0.44526	0.345004	0.31448	0.313167	0.317474
0.83042	0.822612	0.810335	0.780067	0.73183	0.673574	0.618316	0.589526	0.58169	0.581364	0.584606	0.586362	0.587429	0.584424	0.574819	0.574323	0.569649	0.566317	0.564308	0.565133	0.56296	0.564482	0.56918	0.570822	0.567761	0.565041	0.55891	0.558399	0.55467	0.557585	0.558481	0.561111	0.560317	0.559721	0.55462	0.551829	0.548164	0.550055	0.543541	0.545126	0.553576	0.552902	0.539559	0.522777	0.486839	0.441444	0.373091	0.318032	0.296668	0.296711
0.839194	0.82831	0.802384	0.761571	0.724916	0.665508	0.611217	0.588488	0.590905	0.590047	0.588932	0.588606	0.587222	0.581539	0.576133	0.573242	0.569016	0.565443	0.560506	0.554588	0.560735	0.568538	0.567261	0.569649	0.571967	0.572053	0.566931	0.568396	0.56655	0.564142	0.561472	0.563157	0.561147	0.559479	0.551344	0.54888	0.54778	0.548562	0.545146	0.550448	0.549916	0.553001	0.556676	0.555469	0.536712	0.491764	0.426694	0.366349	0.312533	0.307269
0.822333	0.809935	0.793722	0.763219	0.712331	0.639019	0.608765	0.595337	0.592461	0.588035	0.587738	0.585543	0.581956	0.581005	0.586549	0.585392	0.582018	0.578679	0.571156	0.565437	0.565574	0.565731	0.56402	0.564341	0.562814	0.562929	0.566916	0.5729	0.568894	0.56687	0.56545	0.565707	0.561317	0.561048	0.557667	0.556454	0.557286	0.559319	0.559178	0.565511	0.560922	0.562877	0.571085	0.57105	0.550766	0.528996	0.474534	0.420534	0.362981	0.335648
0.824705	0.810886	0.784015	0.741256	0.683788	0.613709	0.59574	0.59162	0.591529	0.589313	0.588028	0.581947	0.578794	0.575597	0.575123	0.578712	0.579935	0.578451	0.577309	0.577033	0.570923	0.567301	0.563095	0.560304	0.556653	0.558736	0.558467	0.56087	0.563614	0.562784	0.557072	0.557478	0.559704	0.559094	0.551748	0.552495	0.554727	0.564527	0.57179	0.576424	0.561973	0.564056	0.564796	0.560704	0.549728	0.546048	0.532911	0.505464	0.465782	0.417644
0.83036	0.819348	0.794672	0.738832	0.673506	0.597678	0.585486	0.584756	0.583073	0.58269	0.583196	0.582878	0.583127	0.580024	0.579257	0.576303	0.569511	0.567082	0.574011	0.575064	0.574028	0.570803	0.559997	0.55889	0.562806	0.561969	0.555667	0.555803	0.555712	0.552651	0.547458	0.553534	0.553685	0.557594	0.55061	0.552715	0.553739	0.557243	0.560506	0.568572	0.578464	0.568261	0.55322	0.554373	0.55853	0.558439	0.545231	0.539094	0.514048	0.484896
0.845025	0.820804	0.784646	0.736664	0.672333	0.59426	0.585685	0.590383	0.600779	0.591536	0.590514	0.583936	0.582381	0.582297	0.582127	0.577716	0.572864	0.576446	0.572966	0.570608	0.571171	0.571527	0.567677	0.568879	0.569839	0.566181	0.560761	0.554389	0.545899	0.548579	0.551642	0.551509	0.548902	0.548861	0.543035	0.541345	0.541325	0.55013	0.556647	0.558915	0.551626	0.544337	0.545276	0.555182	0.538379	0.54616	0.552421	0.554341	0.542576	0.524771
0.832832	0.816029	0.784802	0.746078	0.675288	0.595034	0.582082	0.57524	0.571632	0.573942	0.57955	0.574833	0.577996	0.578246	0.57657	0.576422	0.582292	0.58272	0.573981	0.575425	0.575817	0.571974	0.571059	0.57484	0.574692	0.572405	0.568406	0.56597	0.564365	0.56362	0.559522	0.558677	0.555083	0.551127	0.543838	0.545708	0.54416	0.545575	0.547999	0.558587	0.565772	0.569006	0.566293	0.558137	0.54834	0.543737	0.548918	0.553452	0.549894	0.54286
0.829505	0.811047	0.782392	0.738922	0.664536	0.602642	0.590792	0.582011	0.583582	0.580045	0.576522	0.573894	0.569198	0.565967	0.570458	0.574446	0.574681	0.578015	0.588724	0.596996	0.583944	0.582361	0.572564	0.566547	0.564018	0.562286	0.560638	0.565478	0.568258	0.5672	0.565795	0.563309	0.555288	0.546812	0.546934	0.554318	0.552806	0.554001	0.545951	0.539785	0.536269	0.539034	0.539917	0.545837	0.549348	0.533333	0.528958	0.532085	0.530417	0.525437
0.822918	0.789552	0.748399	0.709036	0.652371	0.591778	0.580694	0.582792	0.583766	0.580392	0.581694	0.576813	0.567684	0.563813	0.569228	0.567311	0.566403	0.567349	0.562632	0.559734	0.566869	0.57097	0.568151	0.569381	0.568615	0.563095	0.56014	0.562941	0.559624	0.560805	0.562845	0.562569	0.559423	0.56238	0.558089	0.558446	0.554169	0.548081	0.539968	0.541959	0.54331	0.544995	0.539177	0.533735	0.527491	0.533496	0.537512	0.536447	0.527787	0.523646
0.824267	0.787029	0.738905	0.69341	0.629889	0.591699	0.586861	0.585228	0.585506	0.583774	0.581153	0.5778	0.576523	0.577163	0.574059	0.572362	0.569713	0.565337	0.555768	0.553524	0.557418	0.561221	0.562324	0.563838	0.561686	0.564473	0.565362	0.565676	0.56297	0.562794	0.555895	0.555918	0.558605	0.559764	0.556149	0.558822	0.554787	0.553488	0.552416	0.551842	0.544581	0.54552	0.543205	0.543839	0.541452	0.541304	0.535586	0.540646	0.544946	0.538076
0.815776	0.76962	0.727991	0.668669	0.619799	0.595258	0.591436	0.58451	0.5838	0.579069	0.575866	0.576045	0.580437	0.576608	0.575245	0.575104	0.568846	0.564413	0.564336	0.563712	0.560018	0.557412	0.552553	0.553314	0.559661	0.563868	0.56291	0.56591	0.56552	0.564505	0.559057	0.562092	0.55702	0.553689	0.551075	0.55055	0.544583	0.547924	0.551279	0.554101	0.550968	0.549257	0.541506	0.541394	0.538013	0.535349	0.534263	0.542763	0.545094	0.538551
0.805358	0.774053	0.726903	0.667695	0.612579	0.587491	0.585581	0.58372	0.579899	0.57656	0.578459	0.581423	0.577132	0.571641	0.56782	0.570094	0.577961	0.581906	0.581623	0.576558	0.570598	0.564424	0.554343	0.554984	0.557898	0.558674	0.558874	0.560019	0.554947	0.555936	0.560839	0.563711	0.561282	0.560474	0.555366	0.553953	0.551915	0.554638	0.550255	0.553084	0.552993	0.555182	0.556875	0.56116	0.5687	0.573228	0.539499	0.530278	0.529682	0.532397
0.800462	0.765064	0.724501	0.669385	0.607931	0.580094	0.581345	0.580735	0.582008	0.582472	0.588448	0.588947	0.591556	0.595273	0.578079	0.572026	0.577563	0.581237	0.57456	0.572592	0.567336	0.56102	0.561369	0.560816	0.556767	0.555099	0.551356	0.549069	0.548736	0.552233	0.549932	0.55139	0.552521	0.550518	0.546952	0.552851	0.553328	0.554523	0.552172	0.555705	0.544636	0.544666	0.546095	0.548377	0.544683	0.545438	0.539456	0.539351	0.538705	0.538294
0.812285	0.776255	0.734575	0.674472	0.603859	0.580882	0.574907	0.568393	0.577581	0.57911	0.582053	0.58658	0.585466	0.585495	0.585177	0.583657	0.577612	0.573094	0.569599	0.568726	0.567619	0.571678	0.572688	0.57131	0.568128	0.564648	0.555732	0.553012	0.552032	0.553327	0.54694	0.547097	0.542793	0.542247	0.546113	0.548985	0.548354	0.555901	0.558858	0.56416	0.572773	0.570593	0.549256	0.549684	0.544519	0.542446	0.536976	0.543699	0.545192	0.547254
0.7917	0.751492	0.716555	0.646561	0.595688	0.570145	0.570679	0.572691	0.573822	0.570682	0.571088	0.570926	0.569407	0.568115	0.573708	0.578178	0.579324	0.579048	0.56611	0.562494	0.565089	0.565673	0.563756	0.562279	0.55494	0.55438	0.56219	0.566582	0.562413	0.559806	0.551572	0.548276	0.544362	0.547724	0.544763	0.544167	0.543344	0.542421	0.538614	0.545493	0.547235	0.549389	0.549661	0.551772	0.545243	0.544164	0.54332	0.544131	0.541276	0.541526
0.786263	0.742125	0.696901	0.641885	0.610586	0.589257	0.585293	0.579987	0.577167	0.574333	0.567122	0.562654	0.567935	0.569116	0.567731	0.568187	0.570021	0.569504	0.568986	0.572171	0.575398	0.573985	0.568366	0.565283	0.559223	0.560937	0.563553	0.565693	0.565751	0.566228	0.559415	0.556489	0.551133	0.549727	0.544364	0.54391	0.541652	0.540985	0.539466	0.543417	0.539205	0.543306	0.545012	0.544303	0.542336	0.550487	0.553494	0.555186	0.559948	0.58172
0.782333	0.743674	0.67822	0.618116	0.594478	0.588759	0.591034	0.588669	0.588144	0.582582	0.570788	0.568921	0.568929	0.568298	0.56665	0.566055	0.56158	0.561282	0.565426	0.567388	0.568228	0.572705	0.570134	0.567507	0.565909	0.566102	0.56238	0.562054	0.562247	0.560835	0.554938	0.556893	0.557356	0.553478	0.548655	0.54538	0.541957	0.542938	0.540438	0.541136	0.539275	0.539767	0.535199	0.540807	0.545064	0.547225	0.549123	0.555789	0.56085	0.589265
0.772158	0.706519	0.649236	0.60691	0.595209	0.590783	0.588419	0.585549	0.584698	0.580961	0.584245	0.584005	0.581377	0.577499	0.573343	0.567681	0.564151	0.562653	0.565326	0.567906	0.566067	0.564704	0.56371	0.569566	0.572673	0.573328	0.571787	0.571497	0.564719	0.5605	0.560934	0.563941	0.560965	0.561734	0.554949	0.554567	0.559236	0.559557	0.552481	0.551751	0.545229	0.54226	0.541053	0.548295	0.554485	0.575923	0.607998	0.569595	0.524896	0.513976
0.759623	0.67772	0.628125	0.601147	0.596551	0.592389	0.589128	0.583552	0.580526	0.579341	0.580891	0.579151	0.580723	0.579352	0.574117	0.57139	0.570304	0.567328	0.565773	0.56431	0.558322	0.552674	0.554657	0.558162	0.558646	0.557574	0.551173	0.5532	0.561763	0.565999	0.563932	0.561638	0.560183	0.558642	0.553094	0.556399	0.555356	0.556025	0.555493	0.553981	0.546124	0.549386	0.554589	0.556082	0.543457	0.567588	0.565386	0.526755	0.51261	0.532513
0.709586	0.642384	0.609828	0.592677	0.594184	0.591905	0.588801	0.58407	0.586203	0.587142	0.584564	0.581481	0.579635	0.576332	0.581293	0.58592	0.579803	0.57493	0.57071	0.566583	0.561952	0.563076	0.565812	0.565238	0.559448	0.558611	0.553617	0.553078	0.559837	0.567462	0.568429	0.574953	0.573555	0.589024	0.618371	0.619942	0.608021	0.608391	0.603525	0.60828	0.609724	0.610457	0.607161	0.604583	0.591986	0.587987	0.581039	0.574105	0.554879	0.520035
0.702302	0.616214	0.594977	0.583304	0.582993	0.580273	0.58264	0.586954	0.588341	0.586871	0.58641	0.583818	0.577559	0.574448	0.576048	0.574245	0.573045	0.571241	0.568571	0.569205	0.571629	0.569747	0.564554	0.563838	0.557401	0.551086	0.542987	0.543926	0.550322	0.554039	0.555071	0.552855	0.546099	0.537474	0.523257	0.513993	0.527104	0.546652	0.545779	0.551138	0.547693	0.546394	0.542274	0.547021	0.553502	0.553568	0.54566	0.54115	0.527032	0.505071
0.660181	0.58269	0.582286	0.581598	0.576633	0.576129	0.577367	0.574156	0.573596	0.573093	0.575773	0.57554	0.579406	0.578768	0.574953	0.572503	0.570195	0.566622	0.562815	0.565736	0.568246	0.568602	0.568568	0.567759	0.557806	0.554083	0.553509	0.551606	0.5503	0.552646	0.547353	0.547063	0.549011	0.552139	0.549348	0.546087	0.541193	0.551092	0.553253	0.557077	0.552424	0.550628	0.545755	0.544704	0.540179	0.544103	0.538668	0.530491	0.50789	0.478759
0.653678	0.603536	0.589661	0.582663	0.579708	0.578999	0.576165	0.571384	0.570455	0.566271	0.565959	0.571865	0.575774	0.575271	0.576359	0.57668	0.571722	0.567033	0.567319	0.566474	0.563299	0.561965	0.56198	0.561093	0.563304	0.566702	0.563804	0.55989	0.555173	0.551913	0.546087	0.548441	0.547454	0.54332	0.535306	0.532629	0.532452	0.538109	0.546523	0.550347	0.550256	0.55069	0.543274	0.542941	0.540256	0.538815	0.528051	0.512385	0.479254	0.447465
0.633633	0.602633	0.591202	0.590016	0.589136	0.58508	0.582119	0.576684	0.57002	0.563179	0.564495	0.565391	0.566153	0.567539	0.56872	0.566433	0.565923	0.571253	0.571325	0.56874	0.56715	0.563904	0.558825	0.557795	0.561683	0.564065	0.562936	0.562184	0.554114	0.546988	0.546726	0.55065	0.545933	0.544769	0.538432	0.540444	0.54026	0.543466	0.542558	0.544321	0.540812	0.542384	0.54662	0.548426	0.539772	0.53168	0.513129	0.490038	0.450902	0.394408
0.603015	0.589488	0.587933	0.583486	0.583572	0.583012	0.581926	0.5789	0.578497	0.578093	0.57388	0.571032	0.571822	0.568264	0.561664	0.56229	0.562505	0.562897	0.566834	0.57036	0.570638	0.569275	0.570946	0.571473	0.563267	0.559183	0.552725	0.546964	0.546716	0.551244	0.553334	0.556639	0.5575	0.553394	0.545501	0.544074	0.542292	0.54132	0.536887	0.53794	0.530764	0.533054	0.531946	0.531578	0.522385	0.501496	0.473473	0.452968	0.396119	0.351107
0.599483	0.593068	0.59206	0.589312	0.587245	0.582983	0.580519	0.579525	0.585637	0.586306	0.583934	0.579238	0.57401	0.566145	0.564669	0.565032	0.565531	0.564658	0.564752	0.564483	0.560064	0.563576	0.567911	0.570108	0.567594	0.565101	0.558451	0.557678	0.557338	0.553914	0.552743	0.555231	0.550493	0.557465	0.561395	0.563386	0.560644	0.564134	0.569841	0.558182	0.538729	0.536144	0.523227	0.511632	0.48729	0.466679	0.44687	0.407621	0.3453	0.330601
0.597273	0.595668	0.598689	0.597667	0.594016	0.58591	0.585641	0.585358	0.58413	0.580166	0.580331	0.575934	0.570506	0.569968	0.57387	0.570453	0.568649	0.567144	0.558313	0.556048	0.559772	0.560541	0.560563	0.564309	0.567444	0.570017	0.566935	0.570176	0.568145	0.57145	0.576496	0.581002	0.570103	0.561102	0.557423	0.558113	0.557873	0.558456	0.551516	0.548263	0.54022	0.535518	0.515752	0.483913	0.448679	0.405557	0.349092	0.332857	0.322499	0.316616
0.589371	0.588363	0.590432	0.588166	0.589184	0.594258	0.595694	0.59387	0.599498	0.597332	0.576252	0.57486	0.579892	0.581208	0.580917	0.581004	0.578952	0.572935	0.569262	0.569121	0.565307	0.562658	0.563625	0.562788	0.557389	0.561476	0.56655	0.566807	0.562851	0.56509	0.559755	0.555266	0.557398	0.559837	0.553791	0.552222	0.552294	0.55518	0.551465	0.553001	0.549421	0.542971	0.524057	0.494521	0.437835	0.373639	0.333381	0.322426	0.302588	0.298334
0.589782	0.589002	0.581336	0.579945	0.583221	0.586015	0.592773	0.600591	0.596442	0.586972	0.583243	0.581702	0.579486	0.575459	0.573939	0.573372	0.570282	0.570021	0.573148	0.572759	0.569619	0.567325	0.561493	0.555256	0.556166	0.558668	0.557504	0.558415	0.556093	0.555099	0.5552	0.560509	0.561085	0.562884	0.560697	0.559327	0.551732	0.55027	0.552239	0.561115	0.572691	0.565722	0.509959	0.439908	0.380473	0.339781	0.313492	0.305166	0.293962	0.293054
0.593434	0.583104	0.581151	0.580832	0.578886	0.577914	0.580601	0.579338	0.57742	0.578075	0.582055	0.581779	0.580466	0.578108	0.573562	0.568938	0.571291	0.572748	0.569865	0.569816	0.569306	0.568604	0.565244	0.564819	0.560322	0.557439	0.555592	0.554194	0.54844	0.547872	0.551931	0.555392	0.555408	0.563175	0.573117	0.585346	0.574213	0.560714	0.546483	0.536096	0.516181	0.490489	0.454608	0.412282	0.356648	0.330288	0.30667	0.308142	0.308463	0.304471
0.598918	0.586954	0.589022	0.584803	0.581116	0.577579	0.574724	0.569645	0.571188	0.574131	0.57534	0.576144	0.578589	0.577574	0.576176	0.57904	0.577755	0.573593	0.569572	0.566774	0.560345	0.560431	0.564902	0.569095	0.568286	0.570817	0.574619	0.567927	0.552936	0.555367	0.559689	0.556705	0.549303	0.550213	0.542562	0.545185	0.549897	0.550531	0.541238	0.522488	0.492831	0.466308	0.41213	0.363587	0.325155	0.314278	0.308573	0.31195	0.310302	0.310808
0.590234	0.589809	0.594948	0.594729	0.591227	0.581962	0.578802	0.578448	0.576893	0.573519	0.573698	0.57269	0.571256	0.571271	0.577241	0.579935	0.579915	0.580811	0.578219	0.574156	0.571727	0.571124	0.56613	0.564732	0.565401	0.565842	0.563179	0.56588	0.564119	0.562472	0.5573	0.556101	0.549451	0.546688	0.546214	0.548069	0.54537	0.544078	0.528867	0.497462	0.461055	0.406814	0.357176	0.339982	0.320472	0.316253	0.310484	0.308688	0.304539	0.300455
0.591605	0.590519	0.591792	0.590458	0.589691	0.586481	0.587683	0.581097	0.57665	0.573078	0.572091	0.564859	0.564199	0.568492	0.568984	0.567734	0.569832	0.569335	0.56194	0.561309	0.565012	0.567372	0.566932	0.565491	0.561705	0.56079	0.561722	0.565198	0.561156	0.561732	0.560419	0.55512	0.548001	0.548727	0.545446	0.543159	0.539138	0.529824	0.509703	0.477417	0.389084	0.352869	0.334801	0.326133	0.316805	0.316067	0.310484	0.30917	0.305178	0.302465
0.597111	0.593688	0.591188	0.586563	0.585427	0.587972	0.587839	0.585644	0.586093	0.584126	0.576432	0.571921	0.57183	0.569223	0.566901	0.562362	0.556707	0.555216	0.562664	0.566459	0.567171	0.571961	0.574599	0.57315	0.564064	0.564747	0.562346	0.559711	0.55557	0.556388	0.551459	0.553158	0.557692	0.560699	0.555812	0.545204	0.518589	0.478885	0.43474	0.389125	0.352583	0.333996	0.307402	0.307389	0.304938	0.307853	0.303285	0.303741	0.304169	0.306145
0.596734	0.595229	0.594022	0.587706	0.58731	0.587027	0.581251	0.575497	0.57483	0.577126	0.582471	0.585819	0.584512	0.585125	0.579065	0.570916	0.565062	0.56608	0.564262	0.56098	0.560413	0.558482	0.557097	0.558463	0.563779	0.567027	0.566751	0.564365	0.557438	0.553269	0.554776	0.555921	0.551581	0.547227	0.532988	0.506749	0.471231	0.434838	0.373612	0.33832	0.319165	0.311372	0.302839	0.300652	0.294415	0.294579	0.297096	0.30605	0.308381	0.309008
0.588093	0.589245	0.587129	0.584864	0.590414	0.590294	0.591532	0.588634	0.583086	0.581815	0.580673	0.578066	0.578287	0.577564	0.576393	0.572685	0.574143	0.571117	0.563728	0.561506	0.560086	0.55576	0.55365	0.555897	0.555877	0.555977	0.555964	0.558659	0.554247	0.558846	0.563394	0.559843	0.547168	0.532141	0.503479	0.477801	0.437714	0.390847	0.345942	0.331804	0.31893	0.316913	0.310342	0.30598	0.302308	0.302849	0.298395	0.298439	0.2965	0.300019
0.580269	0.574693	0.575632	0.578717	0.581581	0.588731	0.592306	0.582374	0.583583	0.581971	0.578085	0.572118	0.569092	0.568447	0.56918	0.572286	0.572898	0.571486	0.565866	0.559274	0.558842	0.558246	0.556975	0.556053	0.55518	0.555131	0.551736	0.550245	0.551568	0.557872	0.556302	0.550861	0.53302	0.509616	0.473138	0.43698	0.379065	0.348911	0.326309	0.319816	0.316243	0.315939	0.308849	0.30944	0.30743	0.304731	0.297357	0.298239	0.300735	0.308218
0.587864	0.577605	0.581813	0.580564	0.582774	0.58431	0.582031	0.582195	0.585763	0.586319	0.587848	0.58716	0.582926	0.583041	0.585252	0.579974	0.571612	0.576445	0.571486	0.569022	0.574352	0.57473	0.567888	0.563349	0.560132	0.557369	0.551131	0.55195	0.554139	0.554006	0.548123	0.534418	0.505294	0.474572	0.419122	0.373492	0.347957	0.337158	0.321378	0.315794	0.310146	0.310254	0.309374	0.315706	0.314151	0.316092	0.309237	0.306161	0.302837	0.302398
0.588197	0.586578	0.58405	0.580839	0.579185	0.573822	0.574789	0.57597	0.573278	0.572554	0.573081	0.572003	0.577738	0.582215	0.578067	0.572874	0.56788	0.563135	0.565111	0.56961	0.570919	0.569726	0.567958	0.566517	0.560678	0.558647	0.557532	0.554961	0.545811	0.529256	0.500488	0.475975	0.453857	0.40871	0.35687	0.338732	0.324636	0.322654	0.321533	0.318209	0.310564	0.316229	0.316116	0.31957	0.316495	0.307799	0.302876	0.30302	0.303589	0.304855
0.593831	0.593171	0.593073	0.588058	0.582979	0.5751	0.577737	0.57501	0.575175	0.574025	0.572349	0.573721	0.573843	0.571486	0.572929	0.573499	0.570217	0.56771	0.569672	0.570086	0.565923	0.564091	0.556923	0.555091	0.559348	0.564984	0.563408	0.558961	0.546556	0.517354	0.478389	0.428183	0.373544	0.348875	0.32832	0.317429	0.311803	0.31066	0.304238	0.306932	0.311338	0.315254	0.312236	0.312997	0.305133	0.297417	0.303437	0.306799	0.302338	0.303995
0.592232	0.589995	0.585512	0.581122	0.581664	0.581388	0.582256	0.579457	0.577256	0.569746	0.565023	0.565805	0.564051	0.56055	0.556579	0.555443	0.563232	0.570445	0.572123	0.571577	0.570299	0.569888	0.560262	0.558849	0.561174	0.559704	0.557197	0.550604	0.512144	0.481983	0.439266	0.390602	0.360512	0.331736	0.313917	0.310024	0.303915	0.303902	0.302468	0.3047	0.302719	0.304773	0.305471	0.304577	0.299746	0.303122	0.304815	0.305384	0.300419	0.298764
0.593894	0.589141	0.586577	0.585825	0.588903	0.587	0.588479	0.589447	0.589988	0.583147	0.572049	0.573656	0.570012	0.565871	0.561339	0.559741	0.562947	0.562643	0.563042	0.564301	0.564131	0.564267	0.569036	0.569485	0.563028	0.555035	0.532988	0.502102	0.478151	0.449183	0.386294	0.350769	0.328615	0.325277	0.324226	0.316966	0.30223	0.30648	0.306382	0.306504	0.30345	0.306052	0.304419	0.301933	0.304108	0.307854	0.306598	0.310613	0.308511	0.305059
0.586681	0.584003	0.586854	0.584773	0.584064	0.580413	0.579135	0.578483	0.576267	0.578023	0.579097	0.576888	0.565308	0.556548	0.564607	0.564849	0.561213	0.561306	0.562551	0.5616	0.557729	0.56173	0.560836	0.557746	0.545562	0.517951	0.479128	0.443325	0.397056	0.370803	0.348848	0.334553	0.32411	0.318249	0.315713	0.319097	0.318622	0.317145	0.309664	0.306489	0.298831	0.298732	0.292623	0.297783	0.300214	0.303185	0.301794	0.301241	0.297526	0.298813
0.586858	0.589311	0.591536	0.589633	0.590003	0.588356	0.583661	0.577508	0.587159	0.595658	0.581036	0.575822	0.573017	0.573018	0.577282	0.575919	0.571636	0.570166	0.56508	0.561621	0.561394	0.559569	0.549275	0.531242	0.501706	0.474586	0.430363	0.386396	0.354217	0.345578	0.334523	0.32739	0.325637	0.326789	0.323791	0.319863	0.31499	0.315716	0.313834	0.309913	0.298994	0.301169	0.298115	0.299111	0.296369	0.297223	0.294901	0.293367	0.285979	0.290918
0.580427	0.58013	0.582923	0.582967	0.58213	0.577939	0.58258	0.582986	0.578539	0.571328	0.575884	0.573818	0.570593	0.572854	0.574908	0.576316	0.577888	0.57445	0.565527	0.56189	0.559013	0.551142	0.53166	0.503275	0.469753	0.426404	0.379197	0.350222	0.329596	0.325739	0.32677	0.322437	0.319497	0.318532	0.316032	0.316154	0.311074	0.313264	0.310039	0.308463	0.304521	0.31027	0.309788	0.308262	0.303112	0.29956	0.290544	0.291761	0.29201	0.293134
0.581953	0.577521	0.577614	0.57267	0.579194	0.585313	0.585854	0.595483	0.597524	0.58605	0.57778	0.573077	0.571345	0.567346	0.566224	0.565799	0.560414	0.558753	0.565277	0.564589	0.552106	0.529135	0.494711	0.462581	0.404126	0.357153	0.335	0.330077	0.317601	0.316664	0.314896	0.314371	0.317165	0.321636	0.327357	0.32782	0.315727	0.312311	0.304603	0.306075	0.304633	0.308031	0.307698	0.307969	0.304709	0.303303	0.300555	0.302858	0.293516	0.288515
0.587026	0.580405	0.576605	0.572911	0.574916	0.571571	0.571465	0.570429	0.56972	0.564576	0.567896	0.577532	0.578073	0.573783	0.575773	0.574297	0.569359	0.569687	0.564694	0.560098	0.550734	0.524473	0.471298	0.424474	0.369763	0.343553	0.325783	0.3188	0.318645	0.317353	0.308742	0.309766	0.311075	0.314188	0.315241	0.320216	0.319429	0.317149	0.319374	0.319581	0.312967	0.31321	0.310184	0.309255	0.301994	0.305932	0.307823	0.311412	0.309133	0.3088
0.595921	0.579687	0.580356	0.5817	0.579598	0.577013	0.578371	0.577718	0.572433	0.563425	0.568229	0.570746	0.574072	0.570691	0.568902	0.56864	0.570453	0.565225	0.551825	0.532286	0.503589	0.471544	0.424202	0.379667	0.353172	0.337164	0.327353	0.322082	0.3134	0.309856	0.30597	0.310199	0.307259	0.307537	0.305677	0.307006	0.305182	0.310114	0.313064	0.31482	0.311894	0.309813	0.301806	0.311798	0.315409	0.309761	0.30584	0.306452	0.304585	0.304785
0.581085	0.579047	0.583631	0.584165	0.585125	0.580771	0.575507	0.567791	0.567203	0.568114	0.565848	0.56786	0.573752	0.574442	0.565945	0.567112	0.562381	0.548775	0.523772	0.496922	0.473632	0.439427	0.395254	0.356154	0.337809	0.330541	0.32127	0.318472	0.322736	0.323832	0.318319	0.317546	0.315685	0.311174	0.299793	0.299716	0.301209	0.304265	0.305276	0.307849	0.301555	0.30324	0.306268	0.311477	0.308757	0.308446	0.302315	0.296078	0.283751	0.291099
0.589312	0.585164	0.58358	0.579482	0.577792	0.574219	0.574639	0.574854	0.573583	0.569399	0.568853	0.572535	0.569275	0.556976	0.570698	0.584384	0.57814	0.539971	0.484216	0.448178	0.402293	0.373837	0.353857	0.341374	0.330312	0.322377	0.313738	0.315025	0.320895	0.32381	0.321516	0.321361	0.31999	0.317618	0.31099	0.310061	0.303248	0.304009	0.302845	0.300011	0.295372	0.304504	0.305692	0.306325	0.306611	0.307187	0.304751	0.302657	0.298451	0.300343
0.590875	0.590833	0.589072	0.584881	0.578153	0.576677	0.578554	0.576153	0.578357	0.577008	0.571261	0.564661	0.562765	0.560841	0.557375	0.545872	0.524273	0.490069	0.460625	0.407947	0.357229	0.342359	0.331411	0.324626	0.323327	0.322404	0.322669	0.323409	0.318116	0.316	0.313394	0.316279	0.311634	0.311685	0.319594	0.322835	0.317976	0.319186	0.31648	0.304188	0.296253	0.296673	0.293555	0.296974	0.295575	0.295271	0.291862	0.298457	0.30481	0.307582
0.583093	0.5821	0.581014	0.583381	0.58361	0.578225	0.577601	0.57535	0.575912	0.578414	0.575531	0.570544	0.565607	0.553749	0.528533	0.492886	0.470243	0.446775	0.405479	0.363082	0.33059	0.319621	0.315956	0.319225	0.315581	0.320166	0.320948	0.322975	0.322478	0.321023	0.312604	0.31171	0.312351	0.311933	0.308616	0.31018	0.307872	0.306864	0.30845	0.307435	0.30021	0.299074	0.294897	0.292405	0.284313	0.289039	0.291022	0.29162	0.288176	0.289882
0.575746	0.574489	0.579102	0.581647	0.583183	0.58366	0.584137	0.578127	0.572913	0.568786	0.571331	0.57092	0.566118	0.55215	0.52903	0.493916	0.449821	0.397434	0.36534	0.345588	0.327201	0.317204	0.313006	0.314933	0.317009	0.321238	0.317779	0.318931	0.318492	0.319011	0.318181	0.321771	0.318269	0.314732	0.309496	0.311011	0.30807	0.31539	0.316492	0.314561	0.310945	0.310634	0.305335	0.303908	0.3001	0.299483	0.294376	0.29481	0.291671	0.290251
0.581614	0.578247	0.5778	0.576913	0.577959	0.576255	0.574466	0.571127	0.57402	0.576437	0.578499	0.574784	0.566635	0.550898	0.524474	0.48531	0.424923	0.370645	0.351732	0.342532	0.335008	0.335073	0.325809	0.330194	0.31882	0.314899	0.313855	0.313153	0.311946	0.315614	0.320013	0.325415	0.332542	0.336132	0.328978	0.332439	0.317832	0.313897	0.308292	0.308655	0.305928	0.304089	0.304154	0.309399	0.306899	0.306175	0.30278	0.301353	0.289161	0.28853
0.578082	0.57237	0.569032	0.566844	0.56811	0.565916	0.567196	0.57232	0.576514	0.576209	0.573404	0.565262	0.54794	0.521929	0.497835	0.451459	0.385245	0.35308	0.337037	0.331574	0.328748	0.326624	0.325418	0.323784	0.318194	0.315744	0.309492	0.304491	0.302176	0.305985	0.305198	0.309334	0.311766	0.311369	0.303646	0.307975	0.312609	0.313832	0.30962	0.306331	0.296726	0.299995	0.303798	0.307778	0.301676	0.303084	0.301692	0.297892	0.288415	0.290213
0.587325	0.585067	0.582382	0.575491	0.565246	0.564516	0.565973	0.566358	0.571475	0.569352	0.563797	0.551555	0.526872	0.496697	0.464716	0.422561	0.371623	0.346471	0.336561	0.329051	0.320917	0.321906	0.323044	0.326043	0.327082	0.329108	0.317108	0.314118	0.31532	0.313566	0.307542	0.305447	0.301796	0.301278	0.30415	0.308862	0.308309	0.311785	0.312589	0.31286	0.306246	0.308884	0.306035	0.305198	0.302187	0.301392	0.296299	0.298183	0.301197	0.30448
0.582493	0.579112	0.581003	0.584251	0.583414	0.579948	0.581079	0.574472	0.57529	0.57505	0.563149	0.545693	0.517165	0.479295	0.413102	0.374535	0.353589	0.34581	0.339566	0.332632	0.332256	0.333331	0.328074	0.33054	0.332133	0.329399	0.32594	0.32533	0.322084	0.320941	0.314959	0.308992	0.305376	0.306365	0.303183	0.304399	0.303889	0.305276	0.300808	0.303253	0.30756	0.310176	0.309815	0.311507	0.305888	0.303082	0.302579	0.301188	0.29743	0.301275
0.577376	0.577122	0.582971	0.581529	0.583513	0.582306	0.57943	0.570812	0.565562	0.553235	0.539928	0.518507	0.481005	0.425137	0.370206	0.338751	0.323803	0.316833	0.327777	0.334521	0.332107	0.334211	0.335811	0.33972	0.33366	0.323103	0.328149	0.332101	0.318644	0.318325	0.312756	0.313922	0.317491	0.314927	0.308043	0.309707	0.313253	0.310782	0.297546	0.302478	0.298393	0.301713	0.301224	0.302326	0.299691	0.306684	0.308575	0.307944	0.302588	0.305552
0.582705	0.585363	0.583716	0.579752	0.579739	0.576863	0.575187	0.570023	0.570585	0.559147	0.527614	0.489487	0.427046	0.367888	0.336646	0.315324	0.315986	0.317153	0.322255	0.322463	0.323203	0.324234	0.325522	0.325508	0.325687	0.327941	0.325242	0.322088	0.319027	0.317863	0.314674	0.318789	0.31911	0.319495	0.314274	0.31026	0.303042	0.303463	0.300074	0.300339	0.297981	0.299332	0.293599	0.294893	0.297424	0.301376	0.300951	0.305244	0.304676	0.301189
0.586797	0.584815	0.590053	0.590026	0.580975	0.571178	0.570433	0.565048	0.548536	0.517529	0.471516	0.435272	0.384534	0.351836	0.33251	0.327793	0.323496	0.319575	0.316691	0.316451	0.317198	0.315579	0.312639	0.317521	0.318666	0.320295	0.318804	0.317739	0.311502	0.313478	0.314297	0.313154	0.310519	0.312751	0.312823	0.312782	0.315625	0.317303	0.30357	0.300437	0.293184	0.291025	0.289626	0.295276	0.290524	0.291293	0.291606	0.292865	0.288518	0.293599
0.578042	0.577937	0.581079	0.580248	0.578466	0.577522	0.572308	0.558532	0.535341	0.49617	0.457155	0.409429	0.363501	0.345334	0.342685	0.338955	0.332881	0.326488	0.320243	0.317296	0.311385	0.309347	0.312489	0.315595	0.314616	0.316031	0.317283	0.316076	0.31462	0.322345	0.320954	0.316173	0.309808	0.306988	0.301241	0.302144	0.304078	0.307895	0.307235	0.307777	0.299635	0.298954	0.300618	0.298914	0.292982	0.29174	0.2859	0.286669	0.28775	0.290195
0.578247	0.572507	0.568977	0.570051	0.577698	0.577159	0.571689	0.556697	0.530636	0.491927	0.440222	0.378328	0.349524	0.336387	0.335074	0.334044	0.330415	0.324589	0.320207	0.325459	0.327698	0.331074	0.323103	0.320987	0.332684	0.345141	0.322603	0.304976	0.310377	0.316191	0.316377	0.317593	0.308535	0.3071	0.312885	0.311373	0.304908	0.309528	0.308613	0.308124	0.304934	0.307941	0.306244	0.30697	0.300782	0.294801	0.290056	0.292018	0.28723	0.288027
0.586652	0.580962	0.574042	0.576019	0.579964	0.584477	0.578133	0.537313	0.475888	0.426258	0.39162	0.363242	0.346688	0.338788	0.334185	0.330193	0.325653	0.323956	0.330175	0.333636	0.331918	0.331088	0.327501	0.319267	0.314109	0.309776	0.305081	0.30651	0.306703	0.311309	0.314116	0.313436	0.30982	0.316273	0.312927	0.314193	0.314997	0.31303	0.303581	0.307974	0.308408	0.307194	0.305085	0.307175	0.302729	0.303483	0.305815	0.305319	0.299031	0.295579
0.582715	0.572271	0.576053	0.575272	0.564935	0.545005	0.515363	0.476988	0.415527	0.372121	0.354565	0.339666	0.336548	0.336229	0.333253	0.330391	0.330193	0.330038	0.328014	0.327013	0.324833	0.323051	0.315726	0.311415	0.316944	0.320213	0.317351	0.315057	0.310213	0.308601	0.302982	0.303729	0.304085	0.30717	0.306297	0.30497	0.299962	0.302215	0.308782	0.313629	0.310006	0.308807	0.300907	0.301149	0.302074	0.306253	0.305509	0.307549	0.305028	0.304709
0.581848	0.585558	0.584195	0.571271	0.546233	0.513798	0.4703	0.419994	0.3771	0.352225	0.334577	0.329028	0.333428	0.331809	0.331519	0.336146	0.334108	0.331522	0.328276	0.328178	0.324499	0.322326	0.322426	0.325397	0.322166	0.324114	0.323369	0.323121	0.316664	0.310817	0.304757	0.306279	0.305101	0.303574	0.300428	0.298091	0.291101	0.297319	0.302351	0.308321	0.311626	0.314171	0.306839	0.305718	0.305079	0.303126	0.298999	0.299946	0.296927	0.30306
0.579516	0.579887	0.574985	0.556186	0.524156	0.481425	0.424433	0.367932	0.353858	0.339378	0.333361	0.328047	0.324545	0.320298	0.327234	0.33039	0.331286	0.332261	0.332411	0.332533	0.32837	0.329778	0.328728	0.326377	0.321625	0.321058	0.319474	0.320058	0.315881	0.317474	0.318179	0.315622	0.305839	0.302735	0.299972	0.299512	0.300195	0.30171	0.297277	0.294848	0.285982	0.29166	0.305524	0.311096	0.306237	0.307588	0.30614	0.301856	0.293814	0.297908
0.582045	0.567715	0.551722	0.522591	0.491918	0.447361	0.391442	0.360791	0.346844	0.341701	0.33589	0.324487	0.320196	0.322059	0.322593	0.319127	0.317579	0.314049	0.31184	0.31528	0.32287	0.326161	0.327683	0.331208	0.323131	0.307734	0.306563	0.309115	0.310445	0.314191	0.313695	0.313092	0.307849	0.308355	0.309372	0.303987	0.303257	0.302299	0.297553	0.293647	0.287217	0.295184	0.298794	0.301091	0.298918	0.300198	0.295055	0.298175	0.304671	0.304693
0.567848	0.540763	0.522376	0.503206	0.462643	0.399889	0.365457	0.348036	0.345309	0.346269	0.341957	0.3394	0.338293	0.334749	0.328774	0.32221	0.318566	0.315043	0.319201	0.323742	0.321001	0.321251	0.324719	0.326362	0.324949	0.324673	0.326493	0.326906	0.317997	0.31699	0.316316	0.316111	0.306243	0.305945	0.311361	0.31446	0.312102	0.309673	0.304729	0.29987	0.296702	0.300455	0.295596	0.298404	0.29869	0.296715	0.297988	0.3001	0.298275	0.30249
0.526295	0.487039	0.440343	0.401051	0.383665	0.36655	0.353008	0.340489	0.337435	0.334459	0.336215	0.338121	0.337966	0.337341	0.335964	0.3307	0.324022	0.323391	0.320195	0.318135	0.317284	0.315495	0.309819	0.308889	0.311008	0.314668	0.318016	0.320312	0.317926	0.324485	0.32941	0.324957	0.309418	0.311949	0.312085	0.312584	0.311029	0.314689	0.30681	0.307167	0.307523	0.307823	0.30182	0.297025	0.28835	0.286376	0.283827	0.291608	0.293208	0.294218
0.471731	0.434798	0.394547	0.368131	0.365481	0.352899	0.348466	0.345249	0.335118	0.332106	0.338182	0.333622	0.331825	0.330476	0.32495	0.321327	0.330253	0.3336	0.330184	0.325915	0.320324	0.311351	0.305355	0.308554	0.308399	0.308869	0.30931	0.313603	0.314258	0.316448	0.314914	0.32384	0.322391	0.315543	0.311849	0.310536	0.301677	0.302943	0.304905	0.30713	0.30581	0.306791	0.304895	0.302715	0.297423	0.295733	0.287087	0.288296	0.287842	0.287474
0.423698	0.373023	0.356511	0.344796	0.338978	0.334922	0.337601	0.338008	0.336581	0.339602	0.339873	0.336406	0.33358	0.329851	0.330818	0.332212	0.331495	0.330822	0.330183	0.327598	0.321155	0.319415	0.321796	0.321549	0.316143	0.315412	0.312465	0.31005	0.304651	0.306819	0.309826	0.313352	0.309701	0.315187	0.321462	0.320114	0.31146	0.311746	0.308151	0.307499	0.305695	0.308986	0.304085	0.305827	0.308663	0.30725	0.299563	0.299884	0.292943	0.289648
0.380127	0.355501	0.346357	0.337178	0.335204	0.329741	0.325287	0.323157	0.328871	0.333789	0.333896	0.333457	0.329699	0.330496	0.334782	0.331813	0.329413	0.327339	0.324456	0.320634	0.322412	0.325383	0.324823	0.32574	0.322423	0.317799	0.308485	0.304969	0.30551	0.306115	0.30304	0.303283	0.303582	0.305488	0.302966	0.30603	0.311474	0.315411	0.312464	0.311548	0.304998	0.301049	0.299267	0.303481	0.30052	0.301061	0.296841	0.29724	0.293668	0.293051
0.366953	0.352473	0.349483	0.346841	0.340376	0.332938	0.335525	0.334596	0.330206	0.327443	0.327536	0.324298	0.325777	0.332109	0.333709	0.3355	0.342898	0.334678	0.319339	0.32435	0.326262	0.325119	0.323294	0.325392	0.32999	0.335633	0.323669	0.321972	0.318441	0.315224	0.311274	0.308874	0.3055	0.304755	0.304252	0.306413	0.30041	0.304561	0.308576	0.308784	0.302099	0.304899	0.307494	0.306643	0.302849	0.300662	0.291021	0.296174	0.302833	0.303118
0.355932	0.34811	0.343158	0.34004	0.343949	0.346146	0.34636	0.34148	0.337637	0.329879	0.323578	0.316161	0.319346	0.323539	0.323235	0.32222	0.320437	0.320247	0.32574	0.328591	0.328315	0.328686	0.322263	0.317738	0.317171	0.321173	0.320165	0.320223	0.31918	0.319927	0.320909	0.315318	0.303616	0.302132	0.302041	0.304131	0.301241	0.302848	0.299623	0.301138	0.304365	0.309105	0.309142	0.311147	0.308817	0.307021	0.300158	0.301985	0.299066	0.300865
0.359626	0.345245	0.340934	0.343805	0.345817	0.341385	0.341464	0.342282	0.343008	0.33589	0.330413	0.3303	0.32601	0.323815	0.324179	0.319	0.319478	0.324076	0.323608	0.324583	0.326829	0.328493	0.325034	0.322925	0.324311	0.325542	0.327156	0.327733	0.31552	0.30882	0.317597	0.321826	0.308732	0.308605	0.305366	0.303271	0.297012	0.293617	0.290684	0.294159	0.291418	0.293927	0.295584	0.296481	0.291515	0.295289	0.300854	0.303107	0.301013	0.300928
0.344299	0.339468	0.344535	0.343542	0.336935	0.327799	0.322506	0.320994	0.332385	0.335214	0.33265	0.328815	0.327565	0.326813	0.319993	0.315369	0.319043	0.316138	0.316744	0.317718	0.313463	0.31075	0.316009	0.319819	0.321554	0.326003	0.325635	0.31745	0.306467	0.306304	0.311755	0.313547	0.309761	0.309052	0.302701	0.298559	0.294717	0.296238	0.298051	0.298905	0.292334	0.295966	0.292628	0.290483	0.2889	0.296866	0.299844	0.308052	0.321007	0.333947
0.328445	0.335104	0.345195	0.347683	0.350328	0.344232	0.338272	0.337882	0.340264	0.338851	0.340351	0.340516	0.339025	0.331985	0.328334	0.329273	0.327164	0.3233	0.321546	0.318023	0.315004	0.316554	0.318332	0.324486	0.323571	0.321604	0.320042	0.315886	0.309357	0.311611	0.315719	0.315308	0.310336	0.309456	0.302664	0.302004	0.307967	0.316026	0.313441	0.311282	0.303346	0.297116	0.289969	0.293082	0.292956	0.293433	0.293171	0.293087	0.288633	0.295299
0.339167	0.341001	0.342544	0.342289	0.342951	0.339535	0.34446	0.347858	0.345805	0.343092	0.339953	0.337638	0.332217	0.330435	0.334643	0.334523	0.333608	0.331598	0.325368	0.320665	0.320894	0.319317	0.313847	0.313977	0.319172	0.318569	0.309212	0.310429	0.313947	0.315938	0.318049	0.321034	0.317248	0.313242	0.307197	0.308406	0.301991	0.304045	0.306896	0.310137	0.307921	0.309209	0.309487	0.305594	0.300359	0.300353	0.297839	0.294877	0.288128	0.293579
0.347614	0.344482	0.343204	0.338416	0.337252	0.337857	0.340992	0.341185	0.344931	0.34361	0.341665	0.339179	0.340424	0.339267	0.338131	0.336668	0.333095	0.330134	0.33044	0.334413	0.333718	0.331012	0.321954	0.317962	0.313131	0.310255	0.306753	0.307962	0.309022	0.313834	0.312819	0.314163	0.311002	0.317263	0.322174	0.322829	0.317558	0.316394	0.309403	0.307323	0.301121	0.30574	0.307909	0.310582	0.305843	0.30372	0.294626	0.294521	0.296007	0.297891
0.349951	0.343792	0.338635	0.328688	0.333841	0.332862	0.330447	0.33054	0.329625	0.326677	0.329606	0.335988	0.337993	0.338847	0.341882	0.339055	0.327346	0.319773	0.321323	0.32482	0.32669	0.32883	0.32778	0.325706	0.323732	0.319946	0.31449	0.310989	0.30549	0.306728	0.30238	0.303881	0.305807	0.310157	0.309846	0.313535	0.312648	0.312528	0.308237	0.308814	0.309334	0.307431	0.303098	0.304342	0.301572	0.302071	0.304119	0.304802	0.299417	0.298388
0.346966	0.343429	0.343175	0.342572	0.342672	0.339483	0.33903	0.339741	0.330235	0.324325	0.327246	0.325549	0.3298	0.331535	0.332509	0.333732	0.334238	0.336058	0.33213	0.329801	0.32632	0.324367	0.321882	0.325528	0.329494	0.33049	0.328054	0.328233	0.312346	0.309853	0.309563	0.308818	0.305231	0.303008	0.300167	0.303906	0.299807	0.30032	0.302346	0.310462	0.308687	0.311296	0.306685	0.304683	0.295895	0.302447	0.304068	0.304979	0.301164	0.304555
0.34536	0.344985	0.34942	0.349243	0.35026	0.34732	0.340748	0.330504	0.32934	0.328296	0.326336	0.324796	0.324697	0.322766	0.318958	0.32323	0.329846	0.333244	0.33446	0.334426	0.327137	0.324331	0.324133	0.325918	0.328619	0.33228	0.330093	0.333341	0.32613	0.317967	0.315865	0.31485	0.312762	0.316146	0.319337	0.316738	0.303928	0.303368	0.307646	0.304571	0.301858	0.307103	0.306344	0.30805	0.305692	0.306567	0.301588	0.300758	0.29474	0.293875
0.347548	0.349183	0.347358	0.341384	0.343268	0.342004	0.340279	0.345382	0.356268	0.369535	0.366566	0.340171	0.318842	0.317919	0.323839	0.324828	0.32257	0.323075	0.325734	0.325437	0.326006	0.333617	0.333057	0.32795	0.323496	0.32079	0.313558	0.31488	0.318384	0.319686	0.317044	0.315702	0.308456	0.303952	0.301203	0.304068	0.301618	0.300241	0.295403	0.297138	0.293949	0.29417	0.294143	0.300688	0.301613	0.302616	0.302326	0.304231	0.294782	0.29786
0.347867	0.349772	0.348324	0.342826	0.338713	0.333349	0.336676	0.339178	0.339414	0.338271	0.337625	0.333037	0.328689	0.326687	0.323256	0.319775	0.320679	0.3197	0.30959	0.314572	0.319973	0.324195	0.325816	0.32775	0.324753	0.323702	0.323547	0.325147	0.320885	0.317696	0.310222	0.308333	0.300561	0.306787	0.31427	0.316395	0.31094	0.30316	0.293235	0.294409	0.294268	0.299037	0.299216	0.298783	0.296973	0.300519	0.30143	0.300337	0.299855	0.302642
0.343077	0.342694	0.345061	0.341346	0.340403	0.343488	0.343624	0.341621	0.346582	0.347684	0.335599	0.328154	0.335097	0.335212	0.333224	0.330191	0.327506	0.319301	0.316637	0.318976	0.313179	0.315248	0.320301	0.318419	0.313155	0.314535	0.316277	0.318346	0.316088	0.309737	0.307542	0.307543	0.307232	0.309926	0.309423	0.31201	0.30978	0.310279	0.303473	0.30189	0.299013	0.297323	0.293431	0.29464	0.291152	0.288041	0.285271	0.292769	0.294546	0.298924
0.338521	0.337585	0.339497	0.334766	0.34259	0.347246	0.351482	0.357998	0.355896	0.345609	0.33854	0.33776	0.337981	0.33811	0.340726	0.334198	0.327783	0.328118	0.327302	0.32434	0.322543	0.321493	0.315497	0.310859	0.313183	0.315735	0.314138	0.316995	0.312619	0.313281	0.316992	0.319998	0.315111	0.312547	0.307461	0.308038	0.307371	0.309461	0.310045	0.313975	0.309635	0.307462	0.299512	0.295463	0.284778	0.287806	0.289747	0.2921	0.289202	0.293502
0.337697	0.333442	0.335972	0.334986	0.336195	0.333546	0.332311	0.32829	0.335127	0.345431	0.351102	0.340196	0.337355	0.3331	0.327446	0.32594	0.330162	0.334256	0.3357	0.335033	0.328284	0.322494	0.316783	0.317565	0.315925	0.316502	0.317647	0.317229	0.302636	0.304072	0.309601	0.313603	0.314734	0.316682	0.313237	0.316869	0.321482	0.326378	0.316581	0.314714	0.317784	0.328707	0.317396	0.307968	0.302861	0.300737	0.297193	0.298466	0.296286	0.295264
0.34451	0.336105	0.335766	0.331674	0.330723	0.329772	0.328501	0.324275	0.327502	0.332178	0.32987	0.329289	0.33609	0.333981	0.328369	0.328135	0.326147	0.32359	0.325886	0.326293	0.3197	0.319246	0.324008	0.32467	0.319221	0.316317	0.31263	0.309469	0.30758	0.310743	0.30786	0.310895	0.310079	0.311345	0.306713	0.312271	0.31682	0.316267	0.310008	0.31278	0.31308	0.315113	0.306815	0.313851	0.316353	0.319957	0.305619	0.309841	0.309302	0.293799
0.355196	0.355979	0.346054	0.342353	0.341544	0.33682	0.329197	0.322377	0.32532	0.325072	0.32717	0.325707	0.319946	0.32075	0.3332	0.337407	0.334616	0.332038	0.328181	0.323087	0.320644	0.322919	0.322338	0.323796	0.323513	0.322718	0.316914	0.315807	0.314003	0.313059	0.311689	0.311953	0.302703	0.299343	0.30014	0.303048	0.304179	0.308784	0.309347	0.308616	0.303544	0.305897	0.306218	0.306311	0.300081	0.300487	0.297994	0.299502	0.292533	0.298581
0.337531	0.338477	0.341655	0.339865	0.33318	0.323461	0.327122	0.326775	0.325703	0.322521	0.32238	0.318779	0.319362	0.319605	0.319713	0.319941	0.323353	0.325451	0.319327	0.318376	0.320629	0.318869	0.315786	0.312647	0.308967	0.311107	0.316203	0.312495	0.310862	0.313819	0.309891	0.303739	0.299306	0.299904	0.296061	0.297213	0.297144	0.297315	0.29225	0.297971	0.303351	0.304909	0.302139	0.302815	0.300649	0.29947	0.294363	0.295913	0.294585	0.29416
0.341396	0.336913	0.335643	0.328865	0.327907	0.333955	0.337985	0.336892	0.334755	0.330855	0.32449	0.320874	0.323355	0.32023	0.318469	0.31739	0.31592	0.315254	0.321429	0.326312	0.325873	0.326996	0.328923	0.327688	0.31912	0.321757	0.318476	0.316992	0.313753	0.312582	0.313002	0.320393	0.314816	0.313389	0.308026	0.306791	0.29931	0.298039	0.29782	0.304067	0.303095	0.304709	0.303147	0.30339	0.302133	0.305708	0.305276	0.306251	0.301243	0.301031
0.346092	0.342071	0.338385	0.334286	0.336469	0.336029	0.336215	0.335435	0.33523	0.334627	0.34113	0.341877	0.331362	0.325551	0.322163	0.316835	0.312658	0.314599	0.315886	0.318801	0.322966	0.327117	0.324759	0.319722	0.320903	0.321181	0.317161	0.315762	0.312338	0.309696	0.310664	0.313401	0.312755	0.315478	0.314257	0.308289	0.299942	0.299296	0.294054	0.293657	0.291058	0.294192	0.294286	0.297101	0.301564	0.301764	0.295733	0.300026	0.299281	0.301094
0.341238	0.338745	0.341595	0.345014	0.341939	0.337002	0.337784	0.336769	0.333992	0.334221	0.337228	0.336717	0.341309	0.348508	0.357753	0.333787	0.321049	0.321	0.316596	0.316483	0.316563	0.314041	0.310511	0.317156	0.319893	0.322516	0.32413	0.323662	0.316053	0.317781	0.315523	0.313769	0.311674	0.312286	0.303185	0.306242	0.309902	0.310266	0.30437	0.300704	0.292506	0.287349	0.283939	0.28907	0.291068	0.292867	0.289685	0.292535	0.291449	0.290008
0.330124	0.333266	0.337324	0.337063	0.340204	0.341712	0.34231	0.334367	0.333956	0.333183	0.329688	0.327387	0.328824	0.330402	0.331626	0.327577	0.32681	0.323863	0.322407	0.320654	0.321436	0.318176	0.30646	0.305296	0.309731	0.312639	0.309272	0.309891	0.314696	0.316878	0.313774	0.312745	0.305442	0.303638	0.302908	0.304365	0.302135	0.308532	0.308092	0.306182	0.298381	0.297466	0.298	0.2968	0.291494	0.294224	0.292697	0.29149	0.288919	0.292708
0.334948	0.333798	0.334552	0.332166	0.342882	0.341782	0.333101	0.331624	0.335227	0.333488	0.330959	0.327365	0.321277	0.318884	0.322274	0.325423	0.321367	0.324004	0.329768	0.324916	0.310181	0.309613	0.307959	0.307172	0.303677	0.29874	0.29845	0.305322	0.304634	0.306432	0.309688	0.308296	0.303018	0.307666	0.308137	0.305885	0.300835	0.301624	0.296524	0.297555	0.299177	0.302475	0.301581	0.302562	0.298812	0.296219	0.28822	0.287731	0.288101	0.288209
0.337555	0.330948	0.33156	0.328826	0.325253	0.320593	0.326932	0.329818	0.330821	0.330503	0.333566	0.334562	0.335573	0.337116	0.332115	0.327106	0.325289	0.325084	0.320537	0.318386	0.322671	0.326687	0.322929	0.321012	0.317113	0.310186	0.309725	0.310885	0.308797	0.311327	0.30406	0.302974	0.306862	0.312696	0.313032	0.317168	0.316075	0.316403	0.308801	0.308341	0.305585	0.307945	0.304855	0.300295	0.291329	0.293327	0.300583	0.303376	0.298738	0.294255
0.340731	0.337563	0.331929	0.325237	0.32737	0.326085	0.326299	0.326137	0.325769	0.320711	0.318353	0.322056	0.328353	0.330258	0.332093	0.330666	0.329018	0.32249	0.317005	0.316694	0.315587	0.317819	0.320115	0.317374	0.30828	0.309972	0.311899	0.314579	0.317983	0.317217	0.305018	0.308601	0.301511	0.306685	0.312072	0.311263	0.30354	0.310761	0.309767	0.309448	0.306401	0.305109	0.299597	0.296891	0.293133	0.296247	0.297584	0.301116	0.298815	0.300685
0.334456	0.333214	0.337279	0.339767	0.338333	0.330383	0.327677	0.321539	0.317412	0.314926	0.318956	0.322432	0.322313	0.323777	0.324724	0.324547	0.322346	0.322851	0.324075	0.320715	0.316545	0.316191	0.31524	0.31377	0.314781	0.314675	0.310271	0.30942	0.304006	0.29892	0.299731	0.300308	0.299812	0.301419	0.302031	0.297307	0.298815	0.302901	0.302284	0.3076	0.309783	0.304526	0.293386	0.296578	0.296572	0.297859	0.295409	0.293705	0.291872	0.291959
0.339479	0.338215	0.338309	0.33696	0.338553	0.337396	0.336722	0.331877	0.326251	0.324809	0.324164	0.321444	0.322227	0.324295	0.322243	0.322848	0.326992	0.330382	0.332131	0.337526	0.33882	0.339134	0.328356	0.326822	0.31974	0.318448	0.317767	0.319317	0.311125	0.313962	0.314481	0.311001	0.303186	0.29746	0.291656	0.294805	0.293911	0.29625	0.295662	0.2994	0.299543	0.30238	0.300143	0.302283	0.300259	0.302214	0.299238	0.291906	0.28601	0.288612
0.345589	0.341732	0.341335	0.337037	0.330544	0.324477	0.327711	0.335166	0.340859	0.345919	0.335582	0.324676	0.318105	0.309025	0.308941	0.313134	0.31472	0.316761	0.318993	0.321033	0.314434	0.310079	0.318784	0.321258	0.318815	0.317999	0.314597	0.312559	0.311196	0.314053	0.309862	0.314887	0.313012	0.310036	0.30856	0.308703	0.301606	0.300498	0.29262	0.289466	0.28848	0.291557	0.288361	0.290565	0.292939	0.294575	0.292018	0.292836	0.298259	0.302062
0.345211	0.344736	0.346755	0.340745	0.333705	0.330665	0.33542	0.335847	0.336068	0.334229	0.334152	0.33237	0.327802	0.324976	0.325858	0.322832	0.318989	0.316234	0.316746	0.312229	0.305103	0.31221	0.317426	0.318649	0.321834	0.323206	0.319676	0.319137	0.318286	0.315146	0.309293	0.306977	0.300165	0.307136	0.312864	0.314912	0.308525	0.304675	0.297223	0.297466	0.298241	0.297596	0.29398	0.294124	0.291368	0.29068	0.288755	0.293261	0.297263	0.301968
0.338837	0.340536	0.343593	0.347225	0.352192	0.343759	0.340251	0.336536	0.33729	0.334072	0.328155	0.324703	0.329344	0.332549	0.331407	0.327599	0.319372	0.310755	0.309534	0.307794	0.309934	0.31071	0.310711	0.311465	0.308248	0.307687	0.313337	0.318589	0.318918	0.319444	0.316127	0.314168	0.310637	0.309956	0.306149	0.307379	0.305412	0.304227	0.307269	0.309999	0.301765	0.300658	0.294818	0.291267	0.286315	0.288867	0.285991	0.287775	0.286441	0.290947
0.324497	0.320363	0.324443	0.326632	0.334222	0.335318	0.337187	0.338667	0.344501	0.343827	0.336425	0.327445	0.324895	0.322125	0.323135	0.321964	0.321077	0.319572	0.327851	0.324193	0.315781	0.313693	0.310071	0.306675	0.298861	0.303374	0.306629	0.311526	0.32124	0.330642	0.310492	0.307779	0.311965	0.316216	0.320714	0.330336	0.318543	0.301931	0.301456	0.307511	0.30671	0.307251	0.30446	0.307438	0.300291	0.294913	0.292428	0.29412	0.293034	0.292886
0.332753	0.332129	0.331192	0.327399	0.329788	0.332212	0.32552	0.321947	0.325636	0.332792	0.336694	0.336681	0.333705	0.330104	0.328769	0.32553	0.324217	0.327003	0.330721	0.337657	0.341175	0.323704	0.316792	0.311883	0.309731	0.3078	0.304042	0.302516	0.297685	0.294809	0.291499	0.301384	0.305989	0.31009	0.311079	0.310817	0.303095	0.306421	0.304845	0.306054	0.302311	0.301758	0.301858	0.30861	0.30704	0.306502	0.298765	0.293871	0.282979	0.284053
0.340938	0.336058	0.331881	0.325544	0.324131	0.321709	0.320609	0.321811	0.323972	0.324556	0.325637	0.329291	0.335474	0.340854	0.341693	0.326247	0.322262	0.320956	0.319309	0.317917	0.315289	0.31431	0.313103	0.314746	0.31317	0.310549	0.306273	0.300256	0.289968	0.292165	0.294696	0.297788	0.301512	0.308611	0.304868	0.301473	0.303307	0.307074	0.305867	0.305421	0.297215	0.29721	0.29925	0.300402	0.296147	0.297115	0.294501	0.293273	0.294823	0.296047
0.344909	0.342587	0.339042	0.327853	0.320677	0.321346	0.321369	0.321015	0.322785	0.322282	0.323029	0.323506	0.316622	0.312176	0.315516	0.32199	0.32526	0.324039	0.322484	0.320539	0.315445	0.314466	0.31706	0.31908	0.31658	0.318847	0.311701	0.310082	0.307525	0.309778	0.303747	0.301908	0.29884	0.297683	0.291332	0.294871	0.297096	0.298	0.297248	0.301186	0.300036	0.302843	0.300514	0.299911	0.296175	0.29062	0.288916	0.294196	0.293238	0.295612
0.346415	0.352335	0.337152	0.329685	0.336138	0.338186	0.334272	0.325796	0.3198	0.31293	0.309642	0.313395	0.316338	0.315429	0.314748	0.31497	0.321217	0.323491	0.320025	0.315593	0.319615	0.321272	0.314765	0.310929	0.306582	0.304927	0.301759	0.307715	0.311354	0.314865	0.313374	0.308871	0.29955	0.29236	0.284375	0.294139	0.303334	0.309702	0.294952	0.292019	0.294514	0.29718	0.298027	0.306419	0.304751	0.296737	0.298607	0.300498	0.294623	0.29461
0.339052	0.329355	0.330905	0.333642	0.337963	0.338305	0.337063	0.33408	0.331111	0.323232	0.320349	0.317948	0.317523	0.312771	0.312694	0.31067	0.310507	0.309109	0.308037	0.315037	0.316545	0.31828	0.319773	0.317124	0.309487	0.305139	0.305616	0.306754	0.304695	0.306089	0.306531	0.307598	0.304856	0.30441	0.301505	0.301442	0.296775	0.294261	0.283646	0.284124	0.290626	0.291885	0.289904	0.289074	0.290695	0.299834	0.303245	0.303829	0.301912	0.305494
0.342271	0.345334	0.341001	0.336277	0.335063	0.330886	0.329388	0.325531	0.327309	0.331062	0.333067	0.329543	0.326361	0.323279	0.31707	0.311465	0.306798	0.306294	0.310495	0.312166	0.313034	0.3169	0.318195	0.321806	0.317636	0.320437	0.319358	0.316389	0.308858	0.305562	0.303581	0.305565	0.310504	0.310697	0.30711	0.307509	0.305542	0.30101	0.290758	0.290994	0.292004	0.289945	0.283338	0.281982	0.283866	0.287313	0.286462	0.290243	0.287402	0.288249
0.339236	0.334739	0.337391	0.335111	0.335226	0.330722	0.327597	0.324728	0.326818	0.325881	0.325605	0.325308	0.325615	0.32293	0.315918	0.311933	0.312304	0.31163	0.310345	0.30982	0.308571	0.305126	0.300246	0.305356	0.310508	0.311803	0.31412	0.315798	0.313782	0.320078	0.314857	0.312989	0.308912	0.309844	0.305873	0.306123	0.300404	0.301081	0.302979	0.304792	0.29999	0.295529	0.284886	0.288312	0.287311	0.288336	0.287911	0.292097	0.294173	0.295552
0.328407	0.327946	0.329006	0.330506	0.330351	0.330537	0.335476	0.334184	0.333688	0.331444	0.326351	0.320426	0.317358	0.317096	0.321637	0.324253	0.323473	0.322415	0.318082	0.314225	0.309096	0.30531	0.305638	0.307799	0.304227	0.305585	0.30862	0.312302	0.306413	0.312567	0.31448	0.315639	0.313274	0.312103	0.302476	0.299948	0.30051	0.304753	0.302971	0.30838	0.312559	0.311082	0.299828	0.300504	0.296278	0.29409	0.289409	0.289638	0.285155	0.273084
0.330715	0.324414	0.31834	0.316408	0.324233	0.329819	0.335057	0.334361	0.33049	0.330676	0.334706	0.329883	0.330246	0.325721	0.321146	0.31994	0.321149	0.31997	0.312099	0.310821	0.313352	0.315101	0.312928	0.313249	0.317037	0.318303	0.307433	0.304208	0.301502	0.305191	0.304013	0.308902	0.305102	0.304052	0.305268	0.311053	0.307061	0.301413	0.294565	0.296037	0.289927	0.294249	0.301867	0.309634	0.312541	0.317609	0.319621	0.309696	0.279456	0.241792
0.329727	0.321052	0.32197	0.324998	0.334727	0.328432	0.328974	0.331646	0.327185	0.320074	0.322257	0.329306	0.332313	0.332762	0.329686	0.322689	0.317375	0.31442	0.313576	0.317407	0.320925	0.321019	0.319137	0.318023	0.312304	0.306031	0.298714	0.297834	0.294083	0.293729	0.293503	0.297064	0.294287	0.297926	0.302326	0.307031	0.307678	0.311829	0.307176	0.301912	0.299306	0.301751	0.298441	0.299707	0.301392	0.302168	0.303171	0.284698	0.246195	0.203088
0.335482	0.339355	0.337694	0.33113	0.331116	0.334464	0.342509	0.331049	0.327256	0.326305	0.31967	0.317894	0.320184	0.319765	0.319653	0.322773	0.323713	0.326265	0.320851	0.31946	0.316612	0.315959	0.313978	0.314192	0.311117	0.31423	0.31637	0.312506	0.309082	0.306021	0.299684	0.292324	0.291956	0.298899	0.298772	0.303293	0.303287	0.306848	0.299452	0.303347	0.305764	0.307499	0.302881	0.300701	0.294272	0.285207	0.258698	0.217217	0.18393	0.139927
0.334856	0.332732	0.334027	0.331683	0.328942	0.326847	0.322727	0.320433	0.320406	0.315554	0.315839	0.315734	0.315515	0.315715	0.316775	0.323185	0.32578	0.328481	0.324993	0.322465	0.317734	0.310487	0.302076	0.306305	0.31101	0.313121	0.312888	0.314637	0.316166	0.313048	0.30276	0.302882	0.295273	0.293889	0.292775	0.294367	0.290169	0.290021	0.292154	0.295708	0.296612	0.298247	0.294681	0.281253	0.256762	0.230317	0.204809	0.177362	0.138177	0.111562
0.338748	0.332923	0.332825	0.330481	0.328415	0.327997	0.331671	0.32947	0.326146	0.320633	0.3177	0.31326	0.310142	0.308132	0.309888	0.311389	0.314253	0.314802	0.315812	0.315472	0.313391	0.315197	0.318282	0.319143	0.314284	0.313724	0.310563	0.3119	0.311184	0.311362	0.312096	0.314385	0.306804	0.300361	0.292241	0.291894	0.290474	0.295811	0.292899	0.294179	0.290926	0.284753	0.264475	0.24095	0.204259	0.171966	0.142707	0.129982	0.102827	0.0804031
0.341462	0.334919	0.334593	0.330061	0.33245	0.333133	0.331827	0.328517	0.32876	0.328235	0.323802	0.319626	0.32055	0.319131	0.3129	0.306933	0.30832	0.309806	0.306134	0.302411	0.305575	0.309526	0.312789	0.316123	0.317616	0.317951	0.312161	0.309398	0.302195	0.30523	0.307512	0.30936	0.307763	0.305355	0.29565	0.29811	0.301849	0.300649	0.29574	0.292637	0.286058	0.278961	0.250199	0.211661	0.147074	0.11228	0.0898846	0.0770463	0.0618703	0.0602515
0.330377	0.33128	0.338245	0.339063	0.336947	0.331342	0.329666	0.324907	0.320424	0.320383	0.32518	0.33039	0.324479	0.32021	0.320197	0.315793	0.308013	0.306771	0.310311	0.315385	0.309311	0.305582	0.305406	0.306231	0.302267	0.300734	0.306725	0.314201	0.312547	0.310715	0.307838	0.30661	0.305425	0.302434	0.296623	0.301691	0.301258	0.305345	0.301516	0.282525	0.257259	0.233976	0.181916	0.142844	0.0959638	0.0770291	0.0557495	0.054891	0.0585159	0.0611532
0.336942	0.330079	0.331643	0.33217	0.334395	0.333629	0.333382	0.327123	0.327806	0.326976	0.326387	0.325962	0.328287	0.33047	0.32031	0.317199	0.315871	0.315055	0.309514	0.306524	0.304564	0.305248	0.308801	0.311581	0.300206	0.302176	0.306952	0.31209	0.3158	0.325365	0.325274	0.318006	0.303846	0.304302	0.305512	0.308703	0.295985	0.286593	0.270351	0.243295	0.214434	0.164314	0.122087	0.109455	0.082875	0.0598262	0.0475777	0.0498739	0.0515235	0.0501391
0.32742	0.323285	0.324786	0.325419	0.326231	0.327262	0.329672	0.332068	0.332424	0.331288	0.331517	0.327575	0.324812	0.321274	0.319663	0.317888	0.323438	0.325372	0.32089	0.316222	0.312571	0.307762	0.299635	0.29651	0.301229	0.303887	0.29959	0.299996	0.299819	0.299359	0.294272	0.30042	0.305011	0.304792	0.300665	0.29295	0.27059	0.245694	0.211845	0.18584	0.146719	0.117382	0.0910717	0.0773523	0.0641161	0.0560526	0.0468665	0.0494895	0.046542	0.0471897
0.324804	0.322198	0.31881	0.312856	0.315423	0.319978	0.324634	0.326489	0.328274	0.329923	0.332426	0.331667	0.327838	0.323448	0.324984	0.322854	0.319025	0.318237	0.317549	0.314879	0.308109	0.307605	0.309269	0.311224	0.307417	0.30685	0.302389	0.298766	0.292024	0.29194	0.294648	0.298153	0.29836	0.297679	0.28845	0.268478	0.233243	0.203594	0.160479	0.134858	0.107368	0.086764	0.0654702	0.0673827	0.0635328	0.0614094	0.0615882	0.0663074	0.0581871	0.0519142
0.34445	0.319632	0.322305	0.325418	0.324041	0.320482	0.319297	0.316463	0.318652	0.316565	0.315294	0.316922	0.325343	0.331739	0.326923	0.322355	0.318328	0.312417	0.306855	0.307716	0.310176	0.312109	0.307471	0.308481	0.312845	0.310721	0.30609	0.305274	0.302675	0.302946	0.296588	0.292347	0.282479	0.26753	0.236992	0.214036	0.177984	0.152484	0.120439	0.104567	0.0868971	0.0756149	0.0614692	0.0589977	0.0548564	0.0574368	0.0588591	0.0613116	0.0603749	0.0574913
0.331084	0.334638	0.337481	0.335962	0.330158	0.323892	0.32324	0.318707	0.311497	0.309714	0.316686	0.318677	0.320909	0.32366	0.319696	0.319612	0.318789	0.315067	0.317747	0.318288	0.316875	0.31478	0.313666	0.312324	0.309789	0.310046	0.308654	0.31186	0.312366	0.311322	0.302875	0.297256	0.288141	0.25906	0.216045	0.181471	0.134747	0.105999	0.0806556	0.07056	0.0630791	0.06178	0.0568856	0.0617255	0.0637091	0.0635611	0.0582829	0.0611334	0.0588111	0.0600628
0.344725	0.33809	0.337054	0.334426	0.330491	0.323585	0.329733	0.328881	0.328413	0.326112	0.322476	0.318427	0.318414	0.319381	0.321038	0.321714	0.318937	0.32134	0.325214	0.325584	0.324328	0.322993	0.318141	0.311044	0.306469	0.30748	0.308049	0.308605	0.302182	0.291781	0.270921	0.244106	0.216354	0.180892	0.137827	0.115574	0.0911539	0.0772995	0.0620737	0.0609167	0.0573155	0.060713	0.0643593	0.0690216	0.0687457	0.0691874	0.0622181	0.0604572	0.0555769	0.0573402
0.337925	0.331723	0.330438	0.32889	0.321622	0.320394	0.324971	0.327616	0.326779	0.324058	0.321075	0.314738	0.310142	0.305021	0.303274	0.306522	0.309472	0.311797	0.310512	0.313014	0.31568	0.316548	0.316769	0.31493	0.313105	0.310143	0.303522	0.298763	0.291467	0.279168	0.248815	0.229646	0.174637	0.131814	0.102754	0.0832437	0.0631365	0.0581071	0.0534684	0.0511106	0.0472393	0.0529248	0.0524712	0.0608923	0.0626983	0.0751055	0.0711134	0.0617497	0.0539633	0.0571974
0.33607	0.336035	0.333976	0.331312	0.332784	0.331499	0.33035	0.327793	0.326032	0.322722	0.324215	0.321609	0.317354	0.316993	0.318059	0.316277	0.310686	0.30717	0.304138	0.301709	0.303735	0.307495	0.313401	0.315299	0.315734	0.314697	0.306563	0.295842	0.278719	0.247265	0.210772	0.173456	0.127208	0.104862	0.0799023	0.0704462	0.0637256	0.061716	0.0543701	0.0539237	0.0523474	0.0532013	0.0504668	0.0514059	0.0498652	0.0496035	0.0471107	0.0530946	0.056549	0.0577439
0.326185	0.322932	0.329776	0.332989	0.333764	0.331392	0.330001	0.327437	0.325015	0.320419	0.315965	0.320301	0.322959	0.32323	0.323324	0.321925	0.31534	0.309372	0.301885	0.298219	0.301951	0.306123	0.303005	0.301365	0.297415	0.283092	0.253293	0.227636	0.182667	0.148939	0.127589	0.117422	0.0962134	0.0793676	0.0670764	0.0661397	0.0588862	0.0597471	0.0637629	0.0667696	0.0617331	0.0592189	0.0534292	0.0485418	0.0384959	0.0411119	0.0453905	0.0493281	0.046409	0.0498563
0.322071	0.325802	0.329171	0.32854	0.327241	0.324883	0.325879	0.328559	0.328993	0.32633	0.327525	0.327583	0.323705	0.32355	0.32576	0.324859	0.321208	0.311141	0.311199	0.315236	0.310768	0.304708	0.292858	0.274918	0.250661	0.227463	0.204137	0.176043	0.142145	0.11965	0.0964093	0.0901009	0.0791597	0.0757929	0.0717227	0.0671266	0.0638238	0.0667595	0.0641175	0.0638273	0.0623577	0.0635454	0.0588641	0.0552202	0.0516829	0.0515704	0.047422	0.0492209	0.0464154	0.045365
0.328699	0.326242	0.324296	0.321555	0.320078	0.315034	0.317203	0.320508	0.325888	0.325768	0.326856	0.328279	0.327022	0.323655	0.318896	0.315025	0.314017	0.317649	0.31878	0.319527	0.315869	0.309696	0.293731	0.243824	0.206969	0.174548	0.136628	0.112051	0.0918944	0.0808608	0.0824394	0.0890983	0.082726	0.0831748	0.0784437	0.0892309	0.0969628	0.0942213	0.0729133	0.0635069	0.0565945	0.0565602	0.0591477	0.0638171	0.0611254	0.0623487	0.0594295	0.0550537	0.0464147	0.0505441
0.3392	0.332473	0.32637	0.316836	0.312929	0.312973	0.31836	0.317409	0.319307	0.320275	0.322337	0.323219	0.325096	0.321175	0.321695	0.323565	0.316972	0.312916	0.309905	0.302679	0.288619	0.266672	0.236262	0.193609	0.142771	0.117619	0.0967017	0.0840126	0.0697887	0.0683333	0.0628491	0.0638592	0.0577782	0.0623481	0.065966	0.0689514	0.0691799	0.0694511	0.0620769	0.0607351	0.0602745	0.0705643	0.0625292	0.0619335	0.0565062	0.0608701	0.0621573	0.0656757	0.0652932	0.0644417
0.336172	0.332464	0.328437	0.324452	0.33077	0.323175	0.320988	0.318424	0.317871	0.314163	0.311805	0.308105	0.310266	0.314573	0.320393	0.319947	0.31371	0.300999	0.27989	0.250873	0.238866	0.219895	0.184199	0.146861	0.113829	0.0934593	0.0809549	0.074881	0.0684447	0.0639765	0.0546696	0.0558076	0.0567112	0.0595474	0.0575236	0.0595782	0.0599986	0.0612716	0.0594112	0.0613521	0.0637052	0.0670459	0.062052	0.0615203	0.0562492	0.0548577	0.0485422	0.0517763	0.0555078	0.0586567
0.328548	0.323078	0.327463	0.331812	0.333775	0.330316	0.328285	0.321457	0.316392	0.31024	0.30995	0.307983	0.311786	0.313947	0.313749	0.30943	0.29662	0.274687	0.255212	0.221903	0.180054	0.150105	0.127774	0.103276	0.0839504	0.0731656	0.0660187	0.0635685	0.0716912	0.0719623	0.0662934	0.0679359	0.0607819	0.0601578	0.0560308	0.0560248	0.0521464	0.0527658	0.0524899	0.0572019	0.054638	0.0588669	0.0592589	0.0594874	0.0570728	0.0589924	0.0575867	0.0569839	0.05199	0.0528296
0.3321	0.332023	0.33304	0.330511	0.330193	0.327942	0.325626	0.321528	0.321927	0.323434	0.321304	0.316815	0.311565	0.304603	0.297847	0.281463	0.258158	0.242868	0.198802	0.1614	0.131253	0.11067	0.0965311	0.0825133	0.0743219	0.0682053	0.0682278	0.0686695	0.0694665	0.0732762	0.0734692	0.0739322	0.0702883	0.0665094	0.0574299	0.0525994	0.0462128	0.0500153	0.0560561	0.0570591	0.0538131	0.0596692	0.0606935	0.0533335	0.0503078	0.0591125	0.0622401	0.0597331	0.0533891	0.0513439
0.338934	0.339007	0.336372	0.33169	0.328117	0.323358	0.322983	0.323559	0.328172	0.32597	0.324643	0.318135	0.303571	0.281289	0.252833	0.225017	0.191544	0.156231	0.132266	0.119989	0.0985389	0.0800447	0.0795556	0.077887	0.0759697	0.0756653	0.0784021	0.0791422	0.0739209	0.071421	0.0696885	0.0692136	0.0670405	0.0666224	0.0631562	0.0660777	0.0639756	0.0624562	0.058656	0.0571011	0.0521782	0.0500904	0.0434338	0.0479114	0.0516287	0.0543086	0.0516239	0.0545454	0.0538645	0.0554857
0.336397	0.337066	0.333202	0.334134	0.328799	0.327848	0.332176	0.327211	0.323446	0.315255	0.298075	0.270877	0.237021	0.201075	0.176471	0.158978	0.141102	0.122047	0.100582	0.077903	0.0752823	0.0794756	0.0783613	0.0752574	0.0714429	0.0772492	0.0787496	0.0778697	0.0767909	0.07665	0.0697162	0.0649497	0.0596928	0.0618754	0.0650029	0.0702195	0.0705404	0.0708471	0.064425	0.0612714	0.0566114	0.0551417	0.0533381	0.0550872	0.0501501	0.0512669	0.0505291	0.0498552	0.0463961	0.050426
0.334116	0.330955	0.331809	0.328349	0.334042	0.336821	0.338656	0.338984	0.32498	0.305683	0.275103	0.246441	0.200605	0.163153	0.144169	0.127202	0.117888	0.10824	0.106664	0.100689	0.0943312	0.0886481	0.0854802	0.0752638	0.0663761	0.0686084	0.0696825	0.0716376	0.0691377	0.0680588	0.0686284	0.07182	0.0729083	0.0749984	0.0707932	0.0722865	0.0716198	0.0631513	0.0556278	0.0573769	0.0591473	0.0631062	0.0593771	0.0579572	0.053148	0.0508043	0.0419948	0.0413139	0.0418337	0.0468371
0.336914	0.335075	0.336043	0.329386	0.322964	0.320102	0.307434	0.28231	0.252945	0.227729	0.200481	0.16401	0.143349	0.119518	0.104115	0.0953763	0.0925424	0.0917336	0.090811	0.0864211	0.0770928	0.0695125	0.0729527	0.0721083	0.0701413	0.0697659	0.0661291	0.0629968	0.0602908	0.0645197	0.0696368	0.0741641	0.0725736	0.073534	0.0695278	0.0722787	0.0711715	0.0730129	0.0680332	0.0692565	0.0654705	0.0656493	0.0635331	0.0665611	0.0654468	0.0627408	0.0585498	0.0581957	0.0514325	0.0516823
0.331293	0.321375	0.315891	0.313846	0.315297	0.311717	0.289933	0.26088	0.228743	0.181046	0.154316	0.137769	0.124902	0.107964	0.0970229	0.0906576	0.0856566	0.0811885	0.0816302	0.0840543	0.0874803	0.0908636	0.0849033	0.0802576	0.0782408	0.0748314	0.0669029	0.0660301	0.0696053	0.0702033	0.0645415	0.0627521	0.0618012	0.061305	0.0588832	0.0618473	0.0646409	0.0719891	0.0740508	0.0737749	0.0687028	0.0671195	0.0603989	0.0604996	0.0556548	0.0620935	0.0666706	0.0636235	0.0572867	0.0592631
0.304746	0.288064	0.272341	0.262245	0.260882	0.256428	0.237685	0.216825	0.180631	0.148019	0.126369	0.107648	0.098682	0.0965871	0.096233	0.0926673	0.0848241	0.0829991	0.0846559	0.0843586	0.0841324	0.0856471	0.0841703	0.0836812	0.0802576	0.0774095	0.0765296	0.0754223	0.0734268	0.0719572	0.0669633	0.0669431	0.0654806	0.0635917	0.0601325	0.0674381	0.0673966	0.0688828	0.0694098	0.0697378	0.0660584	0.0618318	0.0617122	0.0649606	0.0665676	0.0646148	0.0595427	0.061782	0.0590263	0.0566685
0.260131	0.24504	0.212378	0.182593	0.18329	0.171262	0.172009	0.169012	0.145103	0.1324	0.102779	0.0869989	0.0881654	0.0871292	0.0864838	0.0844883	0.0921989	0.0939693	0.0938568	0.0907387	0.08637	0.0864991	0.0842762	0.0848387	0.0800722	0.0823542	0.0841104	0.08306	0.0809437	0.0788488	0.0691298	0.0639511	0.0645918	0.0671651	0.0635141	0.0631458	0.0606316	0.061862	0.0554754	0.0569332	0.0584123	0.0628757	0.0663656	0.0710351	0.0695867	0.0686003	0.0617376	0.0583282	0.0501226	0.0552183
0.186419	0.160371	0.155342	0.143846	0.137545	0.134505	0.118484	0.106676	0.100047	0.0907192	0.0795577	0.0732848	0.0755313	0.0812097	0.0846286	0.0889143	0.0890647	0.0901601	0.0918311	0.0926991	0.0919684	0.0905414	0.0835295	0.0800419	0.0809668	0.081039	0.0783686	0.0781992	0.0775538	0.077356	0.0775206	0.0780831	0.0754979	0.0785118	0.0730205	0.0721619	0.0677719	0.0632327	0.0551124	0.0550852	0.0558324	0.0602034	0.0624357	0.0672259	0.0696216	0.0739855	0.0670234	0.0619371	0.0616611	0.0643552
0.137703	0.111123	0.106747	0.101199	0.100817	0.098274	0.0956106	0.096571	0.0977375	0.0935393	0.0856819	0.0820025	0.0860111	0.081749	0.0756893	0.0762802	0.0818947	0.0830967	0.0840642	0.0841151	0.0807057	0.0803871	0.0865913	0.0900599	0.0879721	0.0870495	0.0856652	0.0832505	0.0756915	0.075245	0.0783939	0.0809886	0.0802934	0.0826394	0.0788818	0.0770213	0.0730435	0.0697833	0.0681218	0.067725	0.0624256	0.062107	0.0585697	0.0595514	0.0559927	0.0595395	0.0618997	0.0697168	0.072482	0.0731156
0.124479	0.110859	0.112424	0.110535	0.105079	0.0982165	0.0961002	0.0962364	0.0942836	0.0920039	0.0891345	0.084169	0.0912471	0.0908646	0.0830072	0.0738211	0.0767355	0.0781364	0.0784929	0.079773	0.0775999	0.0805001	0.0815529	0.0828401	0.0818252	0.0845833	0.0830639	0.0821982	0.0805723	0.0823072	0.0793596	0.0778189	0.0767045	0.0798605	0.0798617	0.0901373	0.0891721	0.0830484	0.0761786	0.0725276	0.0689335	0.0669806	0.0630667	0.0571988	0.0515938	0.0547569	0.0554331	0.0572319	0.0563023	0.0617604
0.116769	0.108763	0.113006	0.114101	0.105448	0.0911815	0.0968456	0.104535	0.0993207	0.0945754	0.0894536	0.0862644	0.098288	0.102154	0.0919594	0.0851962	0.0802307	0.0844383	0.0803183	0.0772215	0.0721068	0.0751349	0.0771327	0.0781357	0.077064	0.0740382	0.0744444	0.0814231	0.0809127	0.0807078	0.0799061	0.0792891	0.071048	0.0685338	0.0694303	0.0722523	0.070065	0.0712812	0.0691152	0.0702177	0.0660125	0.0656087	0.0603234	0.0610209	0.0611997	0.0620749	0.056953	0.0545668	0.0529195	0.0534251
0.102536	0.096896	0.102297	0.107116	0.109959	0.107815	0.105983	0.111554	0.1098	0.105339	0.0958833	0.0846295	0.0908124	0.0894422	0.0901469	0.0859558	0.0822693	0.0847858	0.0805308	0.0746274	0.0652636	0.0655703	0.0671702	0.0621976	0.0556973	0.0643529	0.0707774	0.069933	0.068577	0.0717401	0.071386	0.0723109	0.0731647	0.0795181	0.0764498	0.0766072	0.0719686	0.0685449	0.062066	0.0607313	0.0569453	0.060016	0.0659715	0.069163	0.0650502	0.0655843	0.0605903	0.0585096	0.0526488	0.0486781
0.0964181	0.0882125	0.0939122	0.0945244	0.0944119	0.0943847	0.0921476	0.0985721	0.103959	0.10136	0.103635	0.0999339	0.0940873	0.0930369	0.0922352	0.0918811	0.0869085	0.088821	0.083756	0.0730635	0.0608292	0.0546202	0.0568383	0.0614438	0.0675343	0.0682389	0.0705209	0.0689091	0.0649952	0.0627227	0.0579135	0.0637127	0.0695403	0.0741173	0.0723848	0.0762016	0.0771264	0.0804956	0.0726453	0.066614	0.0631264	0.0641934	0.0638819	0.0645368	0.0613334	0.0627699	0.0592396	0.0601645	0.0579488	0.059435
0.100211	0.0945848	0.102914	0.107199	0.107591	0.106498	0.103167	0.101008	0.102352	0.0976425	0.0944036	0.0872496	0.0960686	0.101051	0.0973783	0.0947576	0.0906376	0.0913209	0.0863412	0.0829531	0.0711948	0.0596354	0.0646886	0.0760584	0.0753988	0.0763379	0.0687789	0.073562	0.063573	0.0596733	0.0623532	0.063278	0.0615526	0.0639554	0.0629902	0.0631619	0.0578127	0.0573805	0.0617089	0.0689504	0.0711685	0.0720365	0.0664813	0.0655587	0.0608846	0.0586617	0.0554584	0.0619397	0.0628859	0.063022
0.0986544	0.0926657	0.0954736	0.099738	0.0984104	0.0969195	0.0957198	0.0934402	0.0982091	0.0985726	0.0952058	0.0877534	0.0881099	0.0921327	0.0910752	0.0939327	0.0921931	0.0984683	0.102292	0.0938593	0.0861368	0.0817611	0.0896848	0.101246	0.104431	0.0765788	0.0630371	0.0668041	0.0688516	0.0716523	0.0698985	0.0698428	0.0655807	0.0611623	0.0539089	0.0502295	0.0479143	0.0546087	0.0580063	0.0609136	0.0600834	0.0647529	0.0643135	0.0639665	0.0605287	0.0631873	0.0614618	0.0592603	0.0562843	0.0598595
0.106456	0.100396	0.09575	0.0895268	0.0848029	0.0854507	0.0861411	0.0842309	0.0982866	0.102658	0.102467	0.0986169	0.0974955	0.0991877	0.0915932	0.0854695	0.0818114	0.0859195	0.0868586	0.086945	0.0861504	0.0853273	0.0920431	0.0905522	0.087228	0.0874992	0.0850703	0.087061	0.0858258	0.0858696	0.0816857	0.0803866	0.0738934	0.0721395	0.0722047	0.0713887	0.0640145	0.0618414	0.0572525	0.0561949	0.0511513	0.0490634	0.0457251	0.052583	0.059853	0.0642027	0.0627117	0.0659245	0.0626998	0.0613581
0.104892	0.102306	0.0974689	0.09558	0.0943661	0.0882353	0.0847975	0.0819068	0.0889139	0.0918993	0.100534	0.097046	0.0966208	0.104687	0.10505	0.0952459	0.0898043	0.0922213	0.0961802	0.0879817	0.0800888	0.0767078	0.0870545	0.0912549	0.0932385	0.0955063	0.0910453	0.0880409	0.0852851	0.0834105	0.0756668	0.0723284	0.0674694	0.072082	0.0739875	0.0749194	0.0706218	0.0689888	0.0613516	0.057729	0.0513566	0.0504839	0.0543504	0.0560924	0.0534787	0.0551284	0.0555488	0.0588895	0.0567235	0.0611371
0.110987	0.10912	0.10235	0.0982936	0.0966179	0.0911124	0.0854292	0.0785097	0.0841739	0.0840187	0.0849934	0.0871759	0.0855002	0.0838671	0.0848275	0.0835568	0.0761968	0.0761127	0.0757302	0.0714752	0.0714124	0.073396	0.0791313	0.080994	0.0835034	0.0882439	0.0907604	0.0877702	0.0742142	0.0708688	0.0638782	0.0706153	0.072272	0.0750301	0.069553	0.069611	0.0665924	0.0669275	0.0627862	0.0606558	0.0565287	0.0561036	0.0527794	0.0520274	0.0480709	0.0493368	0.0470856	0.0496518	0.0491982	0.0552674
0.102595	0.103755	0.104267	0.106841	0.10621	0.103269	0.100002	0.0953631	0.097702	0.0922106	0.0865914	0.0778387	0.0802131	0.0816212	0.0826882	0.0836059	0.082925	0.0862799	0.0891872	0.0931887	0.0859779	0.0806571	0.0824417	0.0797997	0.0774063	0.0778338	0.0764921	0.082341	0.0855752	0.0881698	0.0793105	0.0813012	0.07959	0.0801809	0.0745191	0.0723247	0.0665065	0.0658113	0.0683278	0.0732886	0.0701563	0.071209	0.0662649	0.0636583	0.0554599	0.0527468	0.0463389	0.0497933	0.0506329	0.0528865
0.0995464	0.0954407	0.0956266	0.0975178	0.101384	0.101037	0.0979974	0.093245	0.100522	0.0989814	0.0919198	0.0834514	0.0833317	0.0837379	0.0800443	0.0787878	0.0757976	0.0774898	0.0800134	0.0829918	0.0816287	0.0770753	0.0871875	0.0864497	0.0772423	0.0724686	0.0727256	0.0781624	0.0781493	0.0760402	0.0666196	0.0684895	0.0687038	0.070524	0.069843	0.0695387	0.0622497	0.0654199	0.0644618	0.066623	0.0654376	0.0733187	0.0690779	0.0641551	0.0573634	0.0594749	0.0588011	0.056898	0.0513427	0.0506831
0.113614	0.106418	0.102881	0.102754	0.10063	0.095125	0.0938258	0.0900043	0.0976012	0.0981068	0.100105	0.0938459	0.0944084	0.0946299	0.0868009	0.082624	0.0772535	0.07842	0.0723176	0.0712174	0.0721494	0.0737138	0.0846857	0.0896749	0.087111	0.0832611	0.0826369	0.0910936	0.0840035	0.080651	0.0792737	0.0776051	0.0735562	0.0735218	0.0706453	0.0811838	0.094671	0.0965623	0.0773433	0.0766979	0.080671	0.0756344	0.0593357	0.0612483	0.0622797	0.0684768	0.0653658	0.0663262	0.0623768	0.0636143
0.103772	0.105997	0.104983	0.110512	0.110946	0.101774	0.100255	0.0950337	0.10214	0.103321	0.102448	0.101099	0.0962191	0.100434	0.0964275	0.0922223	0.0865249	0.0872793	0.0854756	0.0767798	0.0734769	0.0712612	0.0790215	0.0851689	0.0891988	0.0923548	0.0861672	0.0892734	0.076833	0.0683645	0.0616368	0.0542626	0.0536882	0.057505	0.0598865	0.0654796	0.0652108	0.0680328	0.0696896	0.0750411	0.0750494	0.0689044	0.0624609	0.0654677	0.0612127	0.0626776	0.0604051	0.0619481	0.0602653	0.0626752
0.0938596	0.0959	0.0950841	0.0959024	0.099975	0.100211	0.101839	0.101556	0.099731	0.0936428	0.0892386	0.0843299	0.0878909	0.0914164	0.0913465	0.0924703	0.0889614	0.0915774	0.0865053	0.0827548	0.0771498	0.0794105	0.0951573	0.0928847	0.0861642	0.0827405	0.0745776	0.0795952	0.068519	0.0656496	0.0674129	0.0644227	0.0717496	0.065363	0.0587774	0.0550838	0.0590498	0.0615307	0.0538154	0.057149	0.0583439	0.06582	0.0711929	0.0723167	0.0658306	0.0620872	0.0589123	0.0618196	0.0597744	0.0581484
0.0991383	0.0973986	0.100128	0.0984099	0.101736	0.101382	0.10279	0.0933698	0.100668	0.100968	0.102909	0.0985472	0.0934538	0.0941087	0.0920351	0.0908354	0.0859765	0.0870008	0.0901071	0.0853689	0.0843043	0.0804401	0.0795815	0.0820696	0.0773741	0.0747463	0.06993	0.0737752	0.0765333	0.0777779	0.0788235	0.0824556	0.0722747	0.074848	0.0737194	0.0749996	0.0722581	0.0738651	0.074456	0.0700376	0.068504	0.0653148	0.0622749	0.0671006	0.0672866	0.0686378	0.0640062	0.0660324	0.066261	0.0639316
0.0992015	0.0952166	0.0910469	0.0892291	0.0914684	0.0883219	0.084472	0.069431	0.0788539	0.0838999	0.0834535	0.0792127	0.0869162	0.0913866	0.0916152	0.0930872	0.0899406	0.0915832	0.0876408	0.0848212	0.0793654	0.0779384	0.0836807	0.0855435	0.0794553	0.0737366	0.0772763	0.0816331	0.0784439	0.0817207	0.0819919	0.0736371	0.0688563	0.0685804	0.0652065	0.0615271	0.0542381	0.0550848	0.055022	0.057439	0.0490132	0.0537252	0.0542167	0.0521999	0.0503537	0.0608922	0.065725	0.0626354	0.0600786	0.0620693
[truncated: 462 more columns]

## Sheet: Supplementary Fig. 2
Supplementary Fig. 2a			Supplementary Fig. 2b
Wavelength / nm	Intensity		Wavelength / nm	(Signal output)2		Wavelength / nm	TE-SHG
1449.85	68.4367		739.883	0.000668006		739.896	0.0379915
1450.73	80.3388		740.323	0.000764016		740.04	0.0380042
1451.61	56.5347		740.762	0.000777403		740.185	0.0122194
1452.49	49.5918		741.202	0.000853896		740.329	-0.0162976
1453.37	46.6163		741.642	0.000789401		740.473	-0.0258126
1454.25	54.551		742.082	0.000750744		740.618	0.00135898
1455.13	44.6326		742.522	0.000852331		740.762	0.0217504
1456.01	83.3143		742.962	0.00124251		740.906	-0.00543928
1456.89	83.3143		743.402	0.00241336		741.051	-0.0176832
1457.77	65.4612		743.842	0.00550559		741.195	-0.02041
1458.65	69.4286		744.282	0.0114006		741.339	0.031305
1459.53	98.1918		744.721	0.0244979		741.484	0.111644
1460.41	88.2734		745.161	0.0451579		741.628	0.0912497
1461.29	66.453		745.601	0.0754919		741.772	0.0108989
1462.17	88.2734		746.041	0.126434		741.917	-0.0340696
1463.05	100.175		746.481	0.204362		742.061	-0.0231745
1463.93	99.1836		746.921	0.301615		742.205	0.00136363
1464.81	120.012		747.361	0.413868		742.349	0.00818435
1465.69	130.922		747.801	0.560924		742.494	0.0354766
1466.57	151.751		748.24	0.69761		742.638	0.0832594
1467.45	135.882		748.68	0.801781		742.782	0.0764588
1468.33	185.473		749.12	0.899578		742.927	0.0382413
1469.21	209.277		749.56	0.972705		743.071	0.0683094
1470.09	196.384		750	1		743.215	0.0874634
1470.97	256.886		750.44	0.999679		743.36	0.0205056
1471.85	267.796		750.88	0.97112		743.504	-0.0232468
1472.73	336.233		751.32	0.893187		743.648	0.00820531
1473.61	418.555		751.76	0.788262		743.793	0.0629115
1474.49	487.984		752.199	0.64048		743.937	0.0492383
1475.37	569.314		752.639	0.535734		744.081	-0.00136782
1476.25	667.506		753.079	0.403661		744.225	0.0328299
1477.13	711.147		753.519	0.293027		744.37	0.0930241
1478.01	843.061		753.959	0.196305		744.514	0.0861898
1478.89	912.49		754.399	0.122671		744.658	0.0437818
1479.77	957.122		754.839	0.0723314		744.803	0.0451517
1480.65	1023.58		755.279	0.0403735		744.947	0.0752556
1481.52	1032.5		755.718	0.0200422		745.091	0.0643117
1482.4	1082.09		756.158	0.00909903		745.236	0.0875767
1483.28	1040.44		756.598	0.00326449		745.38	0.158739
1484.16	1014.65		757.038	0.00107483		745.524	0.146428
1485.04	1081.1		757.478	0.000288222		745.669	0.108115
1485.92	1305.26		757.918	7.19e-05		745.813	0.157388
1486.8	1819.03		758.358	3.2962e-05		745.957	0.166974
1487.68	2747.39		758.798	5.01836e-05		746.101	0.145081
1488.56	3953.46		759.238	8.66925e-05		746.246	0.18478
1489.44	5795.3		759.677	0.00013495		746.39	0.216269
1490.32	7868.24		760.117	0.000193076		746.534	0.239548
1491.2	10173.3					746.679	0.251877
1492.08	13165.6					746.823	0.27242
1492.96	16738.2					746.967	0.335405
1493.84	20334.6					747.112	0.391586
1494.72	23819.9					747.256	0.423145
1495.6	27730.8					747.4	0.450606
1496.48	30925.5					747.545	0.478076
1497.36	33154.1					747.689	0.527475
1498.24	35118					747.833	0.565929
1499.12	36517.4					747.978	0.544092
1500	37026.2					748.122	0.526361
1500.88	37020.3					748.266	0.621042
1501.76	36487.7					748.41	0.769229
1502.64	34993					748.555	0.784439
1503.52	32873.4					748.699	0.73656
1504.4	29632.1					748.843	0.746282
1505.28	27100.9					748.988	0.823239
1506.16	23524.4					749.132	0.926294
1507.04	20043					749.276	0.934679
1507.92	16405					749.421	0.923849
1508.8	12968.3					749.565	0.961069
1509.68	9958.04					749.709	0.98045
1510.56	7439.77					749.854	0.98473
1511.44	5241.86					749.998	1
1512.32	3531.93					750.142	0.989172
1513.2	2115.59					750.286	0.916507
1514.08	1214.01					750.431	0.85069
1514.96	628.824					750.575	0.805536
1515.84	314.412					750.719	0.809919
1516.72	213.245					750.864	0.852819
1517.6	262.837					751.008	0.799431
1518.48	345.159					751.152	0.701963
1519.35	430.457					751.297	0.647115
1520.23	514.763					751.441	0.599117
1521.11	601.053					751.585	0.5814
1521.99	594.11					751.73	0.584343
1522.87	586.175					751.874	0.559716
1523.75	579.232					752.018	0.533694
1524.63	485.008					752.163	0.488342
1525.51	445.335					752.307	0.420882
1526.39	386.816					752.451	0.401693
1527.27	324.331					752.595	0.394918
1528.15	256.886					752.74	0.342557
1529.03	184.482					752.884	0.284635
1529.91	172.58					753.028	0.276434
1530.79	135.882					753.173	0.297263
1531.67	167.62					753.317	0.283528
1532.55	123.98					753.461	0.247649
1533.43	135.882					753.606	0.217282
1534.31	123.98					753.75	0.179973
1535.19	103.151					753.894	0.131561
1536.07	114.061					754.039	0.0928123
1536.95	104.143					754.183	0.0942147
1537.83	122.988					754.327	0.110861
1538.71	134.89					754.471	0.099793
1539.59	77.3632					754.616	0.0582232
1540.47	95.2163					754.76	0.0415956
1541.35	74.3877					754.904	0.0526974
1542.23	108.11					755.049	0.056868
1543.11	93.2326					755.193	0.0443929
1543.99	98.1918					755.337	0.0222005
1544.87	97.2					755.482	0.0291435
1545.75	101.167					755.626	0.0222086
1546.63	70.4204					755.77	0.033319
1547.51	61.4939					755.915	0.0485991
1548.39	52.5673					756.059	0.0097216
1549.27	71.4122					756.203	-0.00138905
1550.15	76.3714					756.348	0.0250076
						756.492	0.0389078
						756.636	0.00555927
						756.78	-0.0319717
						756.925	-0.0180743
						757.069	0.0278116
						757.213	0.0639785
						757.358	0.0514704
						757.502	0.0556539
						757.646	0.0542743
						757.791	0.00835168
						757.935	-0.00139225
						758.079	0.0208882
						758.224	0.0445711
						758.368	0.0320424
						758.512	0.0167214
						758.656	-0.0195125
						758.801	-0.0613382
						758.945	-0.0027887
						759.089	0.0613647
						759.234	0.0418486
						759.378	-0.0265099
						759.522	-0.0781512
						759.667	-0.0823557
						759.811	-0.051658
						759.955	0
						760.1	0.0432998

## Sheet: Supplementary Fig. 3
Supplementary Fig. 3a			Supplementary Fig. 3b
Wavelength / nm	Intensity		Wavelength / nm	idler output		Wavelength / nm	TE-SFG
1025.97	4455		778.981	0.00183335		778.997	0.0027176
1026.01	4450		779.014	0.000605078		779.044	0.0416506
1026.06	4456		779.047	-0.000643637		779.091	0.0280682
1026.1	4451		779.08	0.000533078		779.138	0.0141842
1026.14	4463		779.112	0.0034378		779.185	0.000906301
1026.19	4460		779.145	0.00545652		779.232	0.0175053
1026.23	4460		779.178	0.00600306		779.279	0.0416487
1026.28	4441		779.211	0.00619092		779.326	0.00120834
1026.32	4458		779.244	0.00625827		779.373	0.0322903
1026.37	4471		779.276	0.006467		779.42	0.0365144
1026.41	4443		779.309	0.00763724		779.467	0.0286673
1026.45	4451		779.342	0.00854407		779.514	-0.0256521
1026.5	4466		779.375	0.00737081		779.561	0.000904712
1026.54	4464		779.408	0.00572746		779.608	0.00120676
1026.59	4450		779.44	0.00585924		779.654	0.00482842
1026.63	4456		779.473	0.00639724		779.701	0.00814792
1026.68	4445		779.506	0.00540553		779.748	0.0144833
1026.72	4459		779.539	0.00407982		779.795	0.0147851
1026.76	4445		779.572	0.00458474		779.842	-0.00512867
1026.81	4456		779.604	0.00660898		779.889	0.0413366
1026.85	4445		779.637	0.007821		779.936	0.0350008
1026.9	4471		779.67	0.00728289		779.983	0.00844916
1026.94	4470		779.703	0.00660663		780.03	0.000302014
1026.99	4446		779.736	0.00710327		780.077	0.0078434
1027.03	4441		779.768	0.00764941		780.124	0.0117679
1027.08	4445		779.801	0.00668672		780.171	0.0126707
1027.12	4447		779.834	0.00544365		780.218	0.015686
1027.16	4462		779.867	0.00664518		780.265	-0.0147828
1027.21	4446		779.9	0.0098812		780.312	0.0346959
1027.25	4468		779.932	0.0120784		780.359	-0.000303453
1027.3	4473		779.965	0.0124266		780.406	0.00482572
1027.34	4469		779.998	0.0129663		780.453	-0.0153858
1027.39	4471		780.031	0.0150435		780.499	-0.000602459
1027.43	4456		780.064	0.0174443		780.546	0.00301667
1027.47	4457		780.096	0.0179903		780.593	0.0132743
1027.52	4462		780.129	0.0165535		780.64	0.00180876
1027.56	4469		780.162	0.0151867		780.687	-0.0111602
1027.61	4452		780.195	0.015003		780.734	1.47289e-06
1027.65	4460		780.227	0.015079		780.781	-0.0123662
1027.7	4464		780.26	0.0144894		780.828	-0.0205108
1027.74	4462		780.293	0.0134156		780.875	0.00874706
1027.78	4471		780.326	0.0128858		780.922	0.0247341
1027.83	4473		780.359	0.0139902		780.969	0
1027.87	4455		780.391	0.0162444		781.016	0.0162845
1027.92	4476		780.424	0.0178617		781.063	0.0204977
1027.96	4456		780.457	0.0181931		781.11	0.0120511
1028.01	4483		780.49	0.0181887		781.157	0.0234876
1028.05	4479		780.522	0.0186067		781.204	0.0442453
1028.1	4461		780.555	0.0193853		781.251	0.0511424
1028.14	4469		780.588	0.0205182		781.297	0.0396919
1028.18	4466		780.621	0.0216409		781.344	0.0781434
1028.23	4488		780.653	0.021517		781.391	0.0423567
1028.27	4471		780.686	0.0199713		781.438	0.0612501
1028.32	4518		780.719	0.0185246		781.485	0.0693254
1028.36	4475		780.752	0.01824		781.532	0.0524921
1028.41	4486		780.784	0.0190679		781.579	0.0686594
1028.45	4510		780.817	0.0206684		781.626	0.0575363
1028.49	4504		780.85	0.0224955		781.673	0.0700906
1028.54	4510		780.883	0.0239455		781.72	0.104486
1028.58	4485		780.915	0.0247939		781.767	0.0828894
1028.63	4503		780.948	0.0252344		781.814	0.0992966
1028.67	4506		780.981	0.0254503		781.861	0.0899838
1028.72	4511		781.014	0.024904		781.908	0.109364
1028.76	4519		781.046	0.0228602		781.955	0.141267
1028.8	4516		781.079	0.0201922		782.002	0.131349
1028.85	4489		781.112	0.0187807		782.049	0.165974
1028.89	4520		781.145	0.0191573		782.096	0.16448
1028.94	4520		781.177	0.021153		782.143	0.164476
1028.98	4509		781.21	0.0248254		782.189	0.175819
1029.03	4539		781.243	0.0283144		782.236	0.14119
1029.07	4529		781.276	0.0285797		782.283	0.191334
1029.12	4528		781.308	0.0259655		782.33	0.207748
1029.16	4512		781.341	0.0240968		782.377	0.214909
1029.2	4532		781.374	0.0250603		782.424	0.231621
1029.25	4505		781.406	0.0278753		782.471	0.268029
1029.29	4511		781.439	0.0308036		782.518	0.235789
1029.34	4539		781.472	0.0328751		782.565	0.307119
1029.38	4521		781.505	0.0341907		782.612	0.266226
1029.43	4542		781.537	0.0357842		782.659	0.33039
1029.47	4505		781.57	0.0382261		782.706	0.301136
1029.51	4534		781.603	0.0405528		782.753	0.342317
1029.56	4537		781.636	0.0417095		782.8	0.353056
1029.6	4535		781.668	0.0421269		782.847	0.362896
1029.65	4565		781.701	0.0428038		782.894	0.342299
1029.69	4534		781.734	0.0440882		782.941	0.366467
1029.74	4533		781.766	0.0455119		782.987	0.42167
1029.78	4526		781.799	0.0456217		783.034	0.431212
1029.82	4572		781.832	0.0434847		783.081	0.447616
1029.87	4556		781.865	0.0412532		783.128	0.434182
1029.91	4571		781.897	0.0427584		783.175	0.492064
1029.96	4540		781.93	0.0489152		783.222	0.443716
1030	4567		781.963	0.0561803		783.269	0.521889
1030.05	4570		781.995	0.0602903		783.316	0.562164
1030.09	4542		782.028	0.0607207		783.363	0.537985
1030.14	4574		782.061	0.0604215		783.41	0.543645
1030.18	4580		782.094	0.0624358		783.457	0.556466
1030.22	4563		782.126	0.0672653		783.504	0.600019
1030.27	4569		782.159	0.0726347		783.551	0.620002
1030.31	4582		782.192	0.0767381		783.598	0.641473
1030.36	4562		782.224	0.0803435		783.645	0.623862
1030.4	4557		782.257	0.0846178		783.692	0.686204
1030.45	4591		782.29	0.0895549		783.739	0.666505
1030.49	4593		782.322	0.0944365		783.786	0.653366
1030.53	4559		782.355	0.0984657		783.832	0.674538
1030.58	4610		782.388	0.102039		783.879	0.774468
1030.62	4593		782.421	0.107433		783.926	0.79504
1030.67	4602		782.453	0.115935		783.973	0.826053
1030.71	4606		782.486	0.124578		784.02	0.772344
1030.76	4632		782.519	0.129919		784.067	0.78337
1030.8	4667		782.551	0.133224		784.114	0.823329
1030.85	4626		782.584	0.137339		784.161	0.819739
1030.89	4627		782.617	0.142812		784.208	0.852536
1030.93	4644		782.649	0.149084		784.255	0.874894
1030.98	4626		782.682	0.155616		784.302	0.830137
1031.02	4634		782.715	0.162614		784.349	0.876059
1031.07	4699		782.747	0.170419		784.396	0.881117
1031.11	4707		782.78	0.177484		784.443	0.865592
1031.16	4678		782.813	0.182521		784.49	0.890933
1031.2	4732		782.845	0.187152		784.537	0.905233
1031.24	4699		782.878	0.193065		784.584	0.963381
1031.29	4710		782.911	0.19977		784.631	0.949647
1031.33	4728		782.943	0.20719		784.677	0.951419
1031.38	4727		782.976	0.217639		784.724	0.954686
1031.42	4741		783.009	0.232314		784.771	0.967198
1031.47	4766		783.041	0.247163		784.818	0.899781
1031.51	4758		783.074	0.256939		784.865	0.931379
1031.55	4793		783.107	0.261757		784.912	0.970431
1031.6	4776		783.14	0.265586		784.959	0.974891
1031.64	4826		783.172	0.271691		785.006	0.960858
1031.69	4846		783.205	0.280316		785.053	0.979033
1031.73	4890		783.237	0.287992		785.1	0.981702
1031.78	4877		783.27	0.292834		785.147	0.980494
1031.82	4898		783.303	0.299167		785.194	0.989125
1031.87	4919		783.336	0.310377		785.241	0.924103
1031.91	4880		783.368	0.323849		785.288	0.951821
1031.95	4936		783.401	0.338258		785.335	0.993552
1032	4939		783.434	0.356072		785.382	0.996219
1032.04	4974		783.466	0.377564		785.429	0.971753
1032.09	5010		783.499	0.400172		785.476	0.951461
1032.13	5001		783.531	0.420829		785.522	0.96546
1032.18	5000		783.564	0.435316		785.569	0.99377
1032.22	5084		783.597	0.440978		785.616	0.97676
1032.26	5031		783.629	0.441067		785.663	1
1032.31	5058		783.662	0.441085		785.71	0.969276
1032.35	5215		783.695	0.443644		785.757	0.968962
1032.4	5188		783.727	0.450165		785.804	0.955827
1032.44	5323		783.76	0.462193		785.851	0.958496
1032.49	5336		783.793	0.479922		785.898	0.979053
1032.53	5447		783.825	0.501048		785.945	0.961447
1032.57	5493		783.858	0.520045		785.992	0.953681
1032.62	5600		783.891	0.531418		786.039	0.947039
1032.66	5652		783.923	0.534358		786.086	0.933777
1032.71	5803		783.956	0.532822		786.133	0.875271
1032.75	5951		783.988	0.53349		786.18	0.855807
1032.8	6033		784.021	0.542389		786.227	0.866993
1032.84	6126		784.054	0.561185		786.274	0.854982
1032.89	6324		784.086	0.5878		786.321	0.823074
1032.93	6459		784.119	0.61781		786.367	0.812877
1032.97	6577		784.152	0.644251		786.414	0.787846
1033.02	6824		784.184	0.662404		786.461	0.779753
1033.06	6933		784.217	0.675573		786.508	0.790058
1033.11	7235		784.25	0.689458		786.555	0.778414
1033.15	7601		784.282	0.702408		786.602	0.741894
1033.2	7928		784.315	0.709573		786.649	0.737392
1033.24	8323		784.347	0.71318		786.696	0.764568
1033.28	8591		784.38	0.719762		786.743	0.727218
1033.33	8887		784.413	0.731185		786.79	0.733672
1033.37	9159		784.445	0.743405		786.837	0.679525
1033.42	9620		784.478	0.750766		786.884	0.692789
1033.46	9774		784.51	0.751953		786.931	0.641374
1033.51	10119		784.543	0.753285		786.978	0.648153
1033.55	9995		784.576	0.76187		787.025	0.632359
1033.59	10422		784.608	0.775322		787.072	0.597826
1033.64	10504		784.641	0.785227		787.119	0.607848
1033.68	10788		784.674	0.789215		787.166	0.540562
1033.73	10707		784.706	0.790773		787.212	0.590125
1033.77	10648		784.739	0.791175		787.259	0.543791
1033.82	10349		784.771	0.79101		787.306	0.529621
1033.86	10198		784.804	0.794967		787.353	0.513975
1033.91	9789		784.837	0.806326		787.4	0.509541
1033.95	9444		784.869	0.819769		787.447	0.47944
1033.99	9139		784.902	0.825686		787.494	0.477956
1034.04	9276		784.934	0.820242		787.541	0.463787
1034.08	9149		784.967	0.810482		787.588	0.445488
1034.13	8729		785	0.810367		787.635	0.397098
1034.17	8597		785.032	0.828934		787.682	0.397681
1034.22	8131		785.065	0.861711		787.729	0.387055
1034.26	7906		785.097	0.895007		787.776	0.364924
1034.3	7581		785.13	0.918384		787.823	0.344857
1034.35	7508		785.163	0.933033		787.87	0.314173
1034.39	6966		785.195	0.947064		787.917	0.344847
1034.44	6619		785.228	0.963863		787.964	0.339826
1034.48	6665		785.26	0.976662		788.01	0.313273
1034.53	6444		785.293	0.97322		788.057	0.31533
1034.57	6192		785.326	0.948942		788.104	0.282881
1034.61	6039		785.358	0.91697		788.151	0.254262
1034.66	5913		785.391	0.898479		788.198	0.248653
1034.7	5931		785.423	0.901607		788.245	0.256909
1034.75	5720		785.456	0.916021		788.292	0.251891
1034.79	5567		785.488	0.927813		788.339	0.163993
1034.84	5504		785.521	0.931953		788.386	0.21531
1034.88	5538		785.554	0.928543		788.433	0.207343
1034.93	5312		785.586	0.917161		788.48	0.210879
1034.97	5233		785.619	0.899968		788.527	0.20026
1035.01	5187		785.651	0.882952		788.574	0.170764
1035.06	5126		785.684	0.871462		788.621	0.178429
1035.1	5163		785.717	0.866434		788.668	0.146868
1035.15	5131		785.749	0.863992		788.715	0.089947
1035.19	5114		785.782	0.859833		788.762	0.118849
1035.24	5026		785.814	0.854392		788.809	0.0949581
1035.28	4989		785.847	0.850879		788.855	0.123562
1035.32	4960		785.879	0.848377		788.902	0.120907
1035.37	4922		785.912	0.842555		788.949	0.0790298
1035.41	4906		785.944	0.833768		788.996	0.0749005
1035.46	4872		785.977	0.82606		789.043	0.0669384
1035.5	4882		786.01	0.818421		789.09	0.0958331
1035.55	4855		786.042	0.805389		789.137	0.0722419
1035.59	4766		786.075	0.785149		789.184	0.0663449
1035.63	4774		786.107	0.762325		789.231	0.0530737
1035.68	4796		786.14	0.744148		789.278	0.0401023
1035.72	4767		786.172	0.733624		789.325	0.0483569
1035.77	4744		786.205	0.726294		789.372	0.0215247
1035.81	4755		786.238	0.716682		789.419	0.0592637
1035.86	4723		786.27	0.703656		789.466	0.053366
1035.9	4695		786.303	0.68732		789.513	0.0247672
1035.95	4704		786.335	0.668157		789.56	0.037739
1035.99	4697		786.368	0.648514		789.607	0.0327272
1036.03	4683		786.4	0.631333		789.654	0.0162165
1036.08	4694		786.433	0.619695		789.701	0.020637
1036.12	4663		786.465	0.61616		789.747	0.03066
1036.17	4632		786.498	0.620932		789.794	0.0324272
1036.21	4652		786.53	0.629556		789.841	0.0150337
1036.26	4665		786.563	0.632954		789.888	0.0129707
1036.3	4634		786.596	0.625148		789.935	-0.0120884
1036.34	4629		786.628	0.609105		789.982	0.0215195
1036.39	4655		786.661	0.590011		790.029	0.0106144
1036.43	4650		786.693	0.568029		790.076	0.00353813
1036.48	4631		786.726	0.541447		790.123	-0.0421567
1036.52	4652		786.758	0.511603		790.17	-0.013856
1036.57	4609		786.791	0.482921		790.217	-0.00235779
1036.61	4625		786.823	0.461825		790.264	-0.0073699
1036.65	4636		786.856	0.453166		790.311	-0.0135623
1036.7	4615		786.888	0.453316		790.358	-0.0153285
1036.74	4625		786.921	0.451327		790.405	-0.00265288
1036.79	4604		786.953	0.440826		790.452	-0.0144462
1036.83	4603		786.986	0.425354		790.499	-0.0162138
1036.88	4583		787.018	0.409847		790.545	0.00648465
1036.92	4614		787.051	0.393696		790.592	-0.0418602
1036.97	4578		787.083	0.374813		790.639	-0.00913897
1037.01	4576		787.116	0.354974		790.686	0.00972913
1037.05	4575		787.149	0.338499		790.733	-0.0138546
1037.1	4564		787.181	0.328046		790.78	-0.0109066
1037.14	4553		787.214	0.322312		790.827	0.00884388
1037.19	4580		787.246	0.316773		790.874	0.00501067
1037.23	4569		787.279	0.307342		790.921	0.00383177
1037.28	4562		787.311	0.294001		790.968	-0.0268253
1037.32	4539		787.344	0.280141		791.015	0.00943095
1037.36	4546		787.376	0.268528		791.062	0.00618505
1037.41	4571		787.409	0.259022		791.109	-0.0226707
1037.45	4526		787.441	0.249848		791.156	-0.0138291
1037.5	4547		787.474	0.239623		791.203	-0.0141173
1037.54	4525		787.506	0.227491		791.25	-0.00764245
1037.59	4534		787.539	0.213158		791.297	0.00499461
1037.63	4533		787.571	0.199007		791.344	0.00469796
1037.67	4509		787.604	0.188872		791.39	0.0322787
1037.72	4556		787.636	0.18243		791.437	-0.0126105
1037.76	4532		787.669	0.175849		791.484	0.0014656
1037.81	4518		787.701	0.167805		791.531	-0.00146622
1037.85	4514		787.734	0.159094		791.578	-0.0023418
1037.9	4510		787.766	0.149259		791.625	-0.0061442
1037.94	4517		787.799	0.138134		791.672	-0.00848004
1037.99	4511		787.831	0.127633		791.719	0.0131527
1038.03	4496		787.864	0.119592		791.766	-0.0108102
1038.07	4524		787.896	0.112969		791.813	0.00350448
1038.12	4504		787.929	0.105387		791.86	0.0055431
1038.16	4538		787.961	0.097804		791.907	-0.00962603
1038.21	4482		787.994	0.0929358		791.954	-0.00116434
1038.25	4483		788.026	0.0895431		792.001	0.00874065
1038.3	4503		788.059	0.0847398
1038.34	4471		788.091	0.0790311
1038.38	4492		788.124	0.0736145
1038.43	4479		788.156	0.0671901
1038.47	4487		788.189	0.0591058
1038.52	4477		788.221	0.0517523
1038.56	4483		788.254	0.0471155
1038.61	4491		788.286	0.043966
1038.65	4478		788.319	0.0408729
1038.69	4484		788.351	0.0385264
1038.74	4453		788.383	0.0367836
1038.78	4476		788.416	0.0338514
1038.83	4475		788.448	0.0296816
1038.87	4463		788.481	0.025709
1038.92	4457		788.513	0.0221188
1038.96	4485		788.546	0.0189373
1039.01	4466		788.578	0.0172067
1039.05	4468		788.611	0.0167981
1039.09	4475		788.643	0.0162688
1039.14	4456		788.676	0.0151781
1039.18	4478		788.708	0.013544
1039.23	4462		788.741	0.0113061
1039.27	4452		788.773	0.00952705
1039.32	4466		788.806	0.00867977
1039.36	4461		788.838	0.00769351
1039.4	4460		788.87	0.00670871
1039.45	4471		788.903	0.00721752
1039.49	4470		788.935	0.00940818
1039.54	4458		788.968	0.0115754
1039.58	4459		789	0.011672
1039.63	4479		789.033	0.00919549
1039.67	4471		789.065	0.00596667
1039.71	4456		789.098	0.00486717
1039.76	4461		789.13	0.00691688
1039.8	4467		789.163	0.00952701
1039.85	4462		789.195	0.00933687
1039.89	4468		789.227	0.00640914
1039.94	4462		789.26	0.00320852
1039.98	4469		789.292	0.00102885
1040.03	4455		789.325	0.000261618
1040.07	4465		789.357	0.0012764
1040.11	4469		789.39	0.00302233
1040.16	4449		789.422	0.00403892
1040.2	4463		789.454	0.00467837
1040.25	4463		789.487	0.00599394
1040.29	4452		789.519	0.00806724
1040.34	4476		789.552	0.0102489
1040.38	4447		789.584	0.0114693
1040.42	4465		789.617	0.0106638
1040.47	4457		789.649	0.00799974
1040.51	4455		789.682	0.00499626
1040.56	4452		789.714	0.00339716
1040.6	4469		789.746	0.00456671
1040.65	4443		789.779	0.00832588
1040.69	4467		789.811	0.0116753
1040.74	4454		789.844	0.0116016
1040.78	4471		789.876	0.00928642
1040.82	4445		789.909	0.00803534
1040.87	4454		789.941	0.00851869
1040.91	4459		789.973	0.00916117
1040.96	4444		790.006	0.00889467
1041	4449		790.038	0.00791608
1041.05	4455		790.071	0.00685396
1041.09	4470		790.103	0.00613399
1041.13	4452		790.135	0.00646618
1041.18	4454		790.168	0.00794198
1041.22	4471		790.2	0.00924865
1041.27	4449		790.233	0.00987709
1041.31	4448		790.265	0.0101913
1041.36	4458		790.297	0.00966223
1041.4	4434		790.33	0.00847284
1041.44	4459		790.362	0.00819443
1041.49	4450		790.395	0.00927843
1041.53	4459		790.427	0.0105215
1041.58	4473		790.459	0.0110029
1041.62	4461		790.492	0.0110865
1041.67	4451		790.524	0.0114167
1041.71	4462		790.557	0.0117549
1041.76	4471		790.589	0.0114327
1041.8	4466		790.621	0.0104541
1041.84	4434		790.654	0.00959086
1041.89	4443		790.686	0.00940589
1041.93	4462		790.719	0.00960877
1041.98	4450		790.751	0.00966249
1042.02	4450		790.783	0.00971225
			790.816	0.0102811
			790.848	0.0110071
			790.881	0.0109791
			790.913	0.0103565
			790.945	0.0099865
			790.978	0.00988106
			791.01	0.00940576
			791.042	0.00841537
			791.075	0.00757811
			791.107	0.0073335
			791.14	0.00699336
			791.172	0.00625736
			791.204	0.00606038
			791.237	0.0061956
			791.269	0.005217
			791.301	0.00358008
			791.334	0.00315846
			791.366	0.00419082
			791.399	0.00558713
			791.431	0.00651401
			791.463	0.00631709
			791.496	0.00479552
			791.528	0.00293187
			791.56	0.00200901
			791.593	0.00185389
			791.625	0.00143822
			791.657	0.00103845
			791.69	0.00143024
			791.722	0.00214423
			791.755	0.00267127
			791.787	0.00319631
			791.819	0.00376907
			791.852	0.00435775
			791.884	0.00484506
			791.916	0.00490082
			791.949	0.0040317
			791.981	0.00229732
			792.013	0.00173438

## Sheet: Supplementary Fig. 4
Supplementary Fig. 4
d / Å	|It| / nA		FIt_x	FIt_y
0	0.0146094		-0.6	81.9357
-0.0235294	0.0145386		-0.596985	78.468
-0.0470588	0.0148818		-0.59397	75.147
-0.0705882	0.0154412		-0.590955	71.9666
-0.0941176	0.0156098		-0.58794	68.9207
-0.117647	0.0162661		-0.584925	66.0038
-0.141176	0.0170449		-0.58191	63.2104
-0.164706	0.0174893		-0.578894	60.5351
-0.188235	0.0178374		-0.575879	57.9731
-0.211765	0.0189211		-0.572864	55.5195
-0.235294	0.0191732		-0.569849	53.1698
-0.258824	0.0203336		-0.566834	50.9195
-0.282353	0.0211796		-0.563819	48.7645
-0.305882	0.0221034		-0.560804	46.7006
-0.329412	0.0228236		-0.557789	44.7241
-0.352941	0.024662		-0.554774	42.8313
-0.376471	0.0252727		-0.551759	41.0185
-0.4	0.0259342		-0.548744	39.2825
-0.423529	0.0261138		-0.545729	37.62
-0.447059	0.0269211		-0.542714	36.0278
-0.470588	0.0290368		-0.539699	34.503
-0.494118	0.0299027		-0.536683	33.0427
-0.517647	0.0297138		-0.533668	31.6443
-0.541176	0.0300473		-0.530653	30.305
-0.564706	0.0318808		-0.527638	29.0224
-0.588235	0.0330398		-0.524623	27.7941
-0.611765	0.0356062		-0.521608	26.6178
-0.635294	0.0362416		-0.518593	25.4913
-0.658824	0.0373925		-0.515578	24.4124
-0.682353	0.0385816		-0.512563	23.3792
-0.705882	0.0407452		-0.509548	22.3897
-0.729412	0.0437099		-0.506533	21.4421
-0.752941	0.0425821		-0.503518	20.5346
-0.776471	0.044766		-0.500503	19.6656
-0.8	0.0470777		-0.497487	18.8333
-0.823529	0.0490533		-0.494472	18.0362
-0.847059	0.0507059		-0.491457	17.2728
-0.870588	0.0526066		-0.488442	16.5418
-0.894118	0.0540185		-0.485427	15.8417
-0.917647	0.0563203		-0.482412	15.1713
-0.941176	0.0586878		-0.479397	14.5292
-0.964706	0.0610273		-0.476382	13.9143
-0.988235	0.0635117		-0.473367	13.3254
-1.01176	0.0652914		-0.470352	12.7614
-1.03529	0.0665104		-0.467337	12.2213
-1.05882	0.0698979		-0.464322	11.7041
-1.08235	0.0716753		-0.461307	11.2087
-1.10588	0.072843		-0.458291	10.7343
-1.12941	0.0761846		-0.455276	10.28
-1.15294	0.0784861		-0.452261	9.84495
-1.17647	0.0848286		-0.449246	9.42828
-1.2	0.0867105		-0.446231	9.02925
-1.22353	0.0891196		-0.443216	8.64711
-1.24706	0.0920831		-0.440201	8.28114
-1.27059	0.0942953		-0.437186	7.93066
-1.29412	0.0982213		-0.434171	7.59501
-1.31765	0.100695		-0.431156	7.27357
-1.34118	0.104878		-0.428141	6.96573
-1.36471	0.108414		-0.425126	6.67092
-1.38824	0.110201		-0.422111	6.38859
-1.41176	0.112591		-0.419095	6.11821
-1.43529	0.116375		-0.41608	5.85927
-1.45882	0.118328		-0.413065	5.61129
-1.48235	0.122539		-0.41005	5.37381
-1.50588	0.125221		-0.407035	5.14637
-1.52941	0.130884		-0.40402	4.92856
-1.55294	0.133483		-0.401005	4.71997
-1.57647	0.136254		-0.39799	4.52021
-1.6	0.141075		-0.394975	4.3289
-1.62353	0.143868		-0.39196	4.14569
-1.64706	0.1489		-0.388945	3.97024
-1.67059	0.151836		-0.38593	3.8022
-1.69412	0.154929		-0.382915	3.64128
-1.71765	0.158571		-0.3799	3.48718
-1.74118	0.165839		-0.376884	3.33959
-1.76471	0.172143		-0.373869	3.19825
-1.78824	0.178282		-0.370854	3.06289
-1.81176	0.183695		-0.367839	2.93326
-1.83529	0.186919		-0.364824	2.80912
-1.85882	0.194707		-0.361809	2.69023
-1.88235	0.198029		-0.358794	2.57637
-1.90588	0.204089		-0.355779	2.46733
-1.92941	0.208794		-0.352764	2.36291
-1.95294	0.214257		-0.349749	2.2629
-1.97647	0.21831		-0.346734	2.16713
-2	0.227253		-0.343719	2.07541
-2.02353	0.235536		-0.340704	1.98757
-2.04706	0.242063		-0.337688	1.90345
-2.07059	0.247933		-0.334673	1.82289
-2.09412	0.260761		-0.331658	1.74574
-2.11765	0.261167		-0.328643	1.67186
-2.14118	0.268136		-0.325628	1.6011
-2.16471	0.278141		-0.322613	1.53334
-2.18824	0.287112		-0.319598	1.46844
-2.21176	0.296891		-0.316583	1.4063
-2.23529	0.315183		-0.313568	1.34678
-2.25882	0.330867		-0.310553	1.28978
-2.28235	0.333129		-0.307538	1.23519
-2.30588	0.345239		-0.304523	1.18291
-2.32941	0.350542		-0.301508	1.13285
-2.35294	0.361856		-0.298492	1.08491
-2.37647	0.370134		-0.295477	1.03899
-2.4	0.381935		-0.292462	0.995016
-2.42353	0.390201		-0.289447	0.952905
-2.44706	0.400985		-0.286432	0.912575
-2.47059	0.417901		-0.283417	0.873952
-2.49412	0.418452		-0.280402	0.836964
-2.51765	0.423665		-0.277387	0.801542
-2.54118	0.428856		-0.274372	0.767618
-2.56471	0.440355		-0.271357	0.735131
-2.58824	0.453201		-0.268342	0.704018
-2.61176	0.471347		-0.265327	0.674222
-2.63529	0.484322		-0.262312	0.645687
-2.65882	0.480973		-0.259296	0.61836
-2.68235	0.494441		-0.256281	0.592189
-2.70588	0.514088		-0.253266	0.567126
-2.72941	0.538544		-0.250251	0.543124
-2.75294	0.568867		-0.247236	0.520137
-2.77647	0.585411		-0.244221	0.498124
-2.8	0.581721		-0.241206	0.477042
-2.82353	0.603765		-0.238191	0.456852
-2.84706	0.614747		-0.235176	0.437517
-2.87059	0.626826		-0.232161	0.419
-2.89412	0.65293		-0.229146	0.401267
-2.91765	0.66583		-0.226131	0.384284
-2.94118	0.676031		-0.223116	0.36802
-2.96471	0.686525		-0.220101	0.352444
-2.98824	0.704413		-0.217085	0.337528
-3.01176	0.720831		-0.21407	0.323243
-3.03529	0.732183		-0.211055	0.309562
-3.05882	0.76454		-0.20804	0.296461
-3.08235	0.791907		-0.205025	0.283914
-3.10588	0.807852		-0.20201	0.271898
-3.12941	0.822875		-0.198995	0.26039
-3.15294	0.853927		-0.19598	0.24937
-3.17647	0.881009		-0.192965	0.238816
-3.2	0.914921		-0.18995	0.228709
-3.22353	0.940015		-0.186935	0.219029
-3.24706	0.966664		-0.18392	0.209759
-3.27059	0.974957		-0.180905	0.200882
-3.29412	0.96794		-0.177889	0.19238
-3.31765	1.00013		-0.174874	0.184238
-3.34118	1.01854		-0.171859	0.17644
-3.36471	1.07086		-0.168844	0.168973
-3.38824	1.10157		-0.165829	0.161821
-3.41176	1.13414		-0.162814	0.154973
-3.43529	1.17537		-0.159799	0.148414
-3.45882	1.21516		-0.156784	0.142133
-3.48235	1.2424		-0.153769	0.136117
-3.50588	1.28601		-0.150754	0.130356
-3.52941	1.31768		-0.147739	0.124839
-3.55294	1.33945		-0.144724	0.119556
-3.57647	1.39385		-0.141709	0.114496
-3.6	1.44226		-0.138693	0.10965
-3.62353	1.46303		-0.135678	0.105009
-3.64706	1.54077		-0.132663	0.100565
-3.67059	1.58081		-0.129648	0.0963089
-3.69412	1.6553		-0.126633	0.0922328
-3.71765	1.66631		-0.123618	0.0883293
-3.74118	1.71001		-0.120603	0.0845909
-3.76471	1.76801		-0.117588	0.0810108
-3.78824	1.85612		-0.114573	0.0775822
-3.81176	1.89763		-0.111558	0.0742987
-3.83529	1.92428		-0.108543	0.0711542
-3.85882	1.94098		-0.105528	0.0681428
-3.88235	2.00893		-0.102513	0.0652588
-3.90588	2.09143		-0.0994975	0.0624968
-3.92941	2.1246		-0.0964824	0.0598518
-3.95294	2.16326		-0.0934673	0.0573187
-3.97647	2.30294		-0.0904523	0.0548928
-4	2.35069		-0.0874372	0.0525696
-4.02353	2.43226		-0.0844221	0.0503447
-4.04706	2.46158		-0.081407	0.048214
-4.07059	2.49065		-0.078392	0.0461735
-4.09412	2.59285		-0.0753769	0.0442193
-4.11765	2.62782		-0.0723618	0.0423478
-4.14118	2.72024		-0.0693467	0.0405555
-4.16471	2.83201		-0.0663317	0.0388391
-4.18824	2.96358		-0.0633166	0.0371953
-4.21176	3.02803		-0.0603015	0.0356211
-4.23529	3.11828		-0.0572864	0.0341135
-4.25882	3.22439		-0.0542714	0.0326698
-4.28235	3.35281		-0.0512563	0.0312871
-4.30588	3.33987		-0.0482412	0.0299629
-4.32941	3.41686		-0.0452261	0.0286948
-4.35294	3.47878		-0.0422111	0.0274804
-4.37647	3.5864		-0.039196	0.0263173
-4.4	3.6302		-0.0361809	0.0252035
-4.42353	3.76811		-0.0331658	0.0241368
-4.44706	3.89396		-0.0301508	0.0231153
-4.47059	4.11032		-0.0271357	0.022137
-4.49412	4.20672		-0.0241206	0.0212001
-4.51765	4.32059		-0.0211055	0.0203028
-4.54118	4.60968		-0.0180905	0.0194436
-4.56471	4.66158		-0.0150754	0.0186207
-4.58824	4.63964		-0.0120603	0.0178326
-4.61176	4.79392		-0.00904523	0.0170779
-4.63529	4.8904		-0.00603015	0.0163551
-4.65882	4.95687		-0.00301508	0.0156629
-4.68235	5.08591		0	0.015
-4.70588	5.24154
-4.72941	5.43244
-4.75294	5.67911
-4.77647	5.74069
-4.8	5.83017
-4.82353	6.02822
-4.84706	6.17422
-4.87059	6.36625
-4.89412	6.47686
-4.91765	6.55792
-4.94118	6.73628
-4.96471	6.85726
-4.98824	7.04033
-5.01176	7.28086
-5.03529	7.62146
-5.05882	7.72821
-5.08235	7.80996
-5.10588	8.19458
-5.12941	8.47679
-5.15294	8.80917
-5.17647	9.25325
-5.2	9.40453
-5.22353	9.65872
-5.24706	9.9736
-5.27059	10.3055
-5.29412	10.5989
-5.31765	11.067
-5.34118	11.6682
-5.36471	11.5951
-5.38824	11.8091
-5.41176	12.0733
-5.43529	13.2223
-5.45882	13.4069
-5.48235	13.9637
-5.50588	14.411
-5.52941	14.8803
-5.55294	15.1495
-5.57647	15.5468
-5.6	16.0342
-5.62353	16.6544
-5.64706	17.0625
-5.67059	17.3741
-5.69412	17.9351
-5.71765	18.5
-5.74118	19.2388
-5.76471	19.4802
-5.78824	19.9511
-5.81177	20.472
-5.83529	21.2827
-5.85882	21.7542
-5.88235	22.1613
-5.90588	22.7161
-5.92941	23.628
-5.95294	23.5525
-5.97647	24.397
-6	25.1724

## Sheet: Supplementary Fig. 5
Supplementary Fig. 5
Sample bias / V	d / Å
0.818182	8.32367
0.79798	8.25684
0.777778	8.1958
0.757576	8.14362
0.737374	8.14514
0.717172	8.14087
0.69697	8.16132
0.676768	8.13476
0.656566	8.05633
0.636364	7.99606
0.616162	7.97272
0.59596	7.82318
0.575758	7.80609
0.555556	7.73407
0.535354	7.69592
0.515151	7.60345
0.49495	7.57751
0.474747	7.53174
0.454545	7.41547
0.434343	7.38373
0.414141	7.33322
0.393939	7.28058
0.373737	7.28775
0.353535	7.22458
0.333333	7.16583
0.313131	7.09198
0.292929	6.96945
0.272727	6.81076
0.252525	6.7009
0.232323	6.62323
0.212121	6.55365
0.191919	6.41357
0.171717	6.26236
0.151515	6.06628
0.131313	5.85739
0.111111	5.63965
0.0909091	5.38574
0.0707071	5.02487
0.050505	4.4725

## Sheet: Supplementary Fig. 6
Supplementary Fig. 6a				Supplementary Fig. 6b																	Supplementary Fig. 6c			Supplementary Fig. 6d											Supplementary Fig. 6e
Sample bias / V	Distance / Å (60 pA)	Distance / Å (600 pA)		Sample bias / V	30 pA	60 pA	100 pA	200 pA	300 pA	400 pA	500 pA	600 pA	700 pA	800 pA	1000 pA	1200 pA	1400 pA	1600 pA	1800 pA		Sample bias / V	|It| / nA		Sample bias / V	10 pA	30 pA	60 pA	100 pA	200 pA	300 pA	400 pA	500 pA	600 pA		Sample bias / V	|It| / nA
-1	8.87666	7.59827		-1	9.50485	8.87666	8.48476	8.25717	8.02829	8.00992	7.70532	7.59827	7.27103	7.70499	7.5583	7.41925	7.33716	6.92368	7.04774		-1	1.75		1	12.3993	10.6301	10.0166	9.28562	8.38683	7.88745	7.7226	7.24194	7.2303		-0.95367	0.6
-0.992157	8.85782	7.56516		-0.992157	9.48753	8.85782	8.57028	8.22879	8.01601	7.99809	7.68212	7.56516	7.23434	7.69965	7.55403	7.39659	7.32846	6.89454	7.03767		-0.88292	1.4		0.979798	12.2159	10.6111	10.0209	9.22641	8.31572	7.88287	7.67408	7.18152	7.15615		-0.93007	0.5
-0.984314	8.84218	7.55264		-0.984314	9.47738	8.84218	8.42891	8.2323	8.00792	8.00839	7.68083	7.55264	7.21892	7.67394	7.52168	7.38758	7.29993	6.87043	7.03217		-0.84521	1.2		0.959596	12.2306	10.5672	9.96445	9.31827	8.26567	7.82489	7.69879	7.09302	6.92116		-0.81263	0.4
-0.976471	8.80044	7.51999		-0.976471	9.44969	8.80044	8.41953	8.20255	7.99281	7.9852	7.67281	7.51999	7.20611	7.65044	7.50124	7.37278	7.26422	6.85868	6.98548		-0.79898	1		0.939394	12.1268	10.5791	9.76487	9.21451	8.35783	7.79254	7.71405	7.12048	6.87325		-0.54547	0.3
-0.968627	8.7874	7.49695		-0.968627	9.41879	8.7874	8.40366	8.2001	8.0096	7.96139	7.64245	7.49695	7.18536	7.62526	7.48827	7.36378	7.25255	6.83564	6.9748		-0.76602	0.8		0.919192	12.15	10.511	9.78623	9.17545	8.22661	7.74371	7.56116	6.92517	6.92086		-0.35403	0.2
-0.960784	8.77893	7.48978		-0.960784	9.41314	8.77893	8.39702	8.18378	7.97939	7.95537	7.60385	7.48978	7.18566	7.60535	7.45233	7.33029	7.23111	6.8332	6.96717		-0.76	0.7		0.89899	12.0951	10.5281	9.86039	8.99845	8.13231	7.62652	7.37134	6.94104	6.92574		-0.20961	0.1
-0.952941	8.76596	7.45934		-0.952941	9.40589	8.76596	8.37192	8.16165	7.95039	7.94896	7.58676	7.45934	7.17948	7.56263	7.43471	7.30648	7.21814	6.82023	6.93665		-0.75405	0.6		0.878788	12.0407	10.4921	9.82041	8.99234	8.13262	7.64911	7.27063	6.93433	6.81038		-0.15799	0.06
-0.945098	8.76504	7.44644		-0.945098	9.38728	8.76504	8.34605	8.15585	7.9185	7.9012	7.56646	7.44644	7.15591	7.55019	7.41182	7.30213	7.18701	6.81031	6.93803		-0.63652	0.5		0.858586	12.0191	10.3908	9.67515	8.97281	8.15459	7.57281	7.27002	6.82141	6.71822		-0.077294	0.03
-0.937255	8.74277	7.44171		-0.937255	9.36706	8.74277	8.33774	8.14006	7.90767	7.92332	7.56463	7.44171	7.14126	7.52784	7.38016	7.26719	7.17839	6.7743	6.88722		-0.56777	0.4		0.838384	11.9352	10.3966	9.62082	8.86264	8.09264	7.45379	7.08936	6.78174	6.62484		-0.027964	0.01
-0.929412	8.72613	7.4157		-0.929412	9.35562	8.72613	8.31653	8.12335	7.86197	7.86603	7.56364	7.4157	7.10754	7.50564	7.35208	7.23606	7.15146	6.78483	6.85761		-0.49853	0.3		0.818182	11.8924	10.2779	9.67148	8.91971	8.0258	7.46295	7.07746	6.79944	6.51253		0.026394	0.01
-0.921569	8.6979	7.39838		-0.921569	9.34791	8.6979	8.29929	8.12289	7.85747	7.85992	7.55456	7.39838	7.10647	7.49564	7.34827	7.23065	7.1124	6.76911	6.82969		-0.38176	0.2		0.79798	11.8332	10.1692	9.51493	8.86356	7.96416	7.39093	7.11347	6.76587	6.5519		0.073155	0.03
-0.913725	8.68753	7.37869		-0.913725	9.32098	8.68753	8.29456	8.08368	7.85533	7.83192	7.53549	7.37869	7.08419	7.47016	7.31401	7.21211	7.08493	6.73966	6.83015		-0.2378	0.1		0.777778	11.7679	10.212	9.50791	8.85684	7.92326	7.30975	7.09363	6.58582	6.59005		0.16071	0.06
-0.905882	8.66952	7.35474		-0.905882	9.30488	8.66952	8.27625	8.06354	7.80132	7.81369	7.51946	7.35474	7.06382	7.45086	7.29158	7.18312	7.09271	6.73524	6.78895		-0.1415	0.06		0.757576	11.8625	10.1412	9.27109	8.90079	7.81096	7.31769	7.0802	6.62457	6.428		0.21304	0.1
-0.898039	8.65182	7.33795		-0.898039	9.29779	8.65182	8.26122	8.07132	7.78606	7.81628	7.50924	7.33795	7.06374	7.42667	7.27358	7.15344	7.06204	6.73066	6.75919		-0.062475	0.03		0.737374	11.6733	10.1168	9.21372	8.87393	7.82988	7.30182	6.97278	6.63495	6.40877		0.46091	0.2
-0.890196	8.64404	7.33795		-0.890196	9.28222	8.64404	8.26007	8.06117	7.7666	7.79469	7.50871	7.33795	7.04116	7.41355	7.25771	7.14077	7.05762	6.70075	6.72913		0.064393	0.03		0.717172	11.5351	10.1818	9.20182	8.77689	7.82927	7.29388	6.98011	6.59924	6.41213		0.60509	0.3
-0.882353	8.61864	7.32117		-0.882353	9.25666	8.61864	8.259	8.02295	7.73891	7.78859	7.50726	7.32117	7.03124	7.39829	7.2217	7.10339	7.01321	6.67954	6.72761		0.14698	0.06		0.69697	11.6309	10.1192	9.20365	8.78421	7.80974	7.35431	6.85132	6.51624	6.3929		0.76529	0.4
-0.87451	8.60498	7.30148		-0.87451	9.24728	8.60498	8.259	7.99808	7.70908	7.75593	7.49551	7.30148	7.00378	7.35694	7.21315	7.08042	7.00269	6.65894	6.69831		0.24745	0.1		0.676768	11.5918	9.97882	9.13468	8.65268	7.79936	7.31158	6.83606	6.44971	6.44173		0.93576	0.5
-0.866667	8.5946	7.29889		-0.866667	9.23561	8.5946	8.2471	7.98251	7.70587	7.73411	7.49589	7.29889	6.99584	7.34183	7.20476	7.06921	6.97598	6.65803	6.65131		0.40784	0.2		0.656566	11.5824	9.99529	9.19053	8.67618	7.72429	7.22979	6.76648	6.36426	6.32759		0.97371	0.6
-0.858824	8.57431	7.28241		-0.858824	9.23233	8.57431	8.2291	7.95047	7.69084	7.6949	7.47918	7.28241	6.98974	7.32863	7.15913	7.04983	6.95889	6.63026	6.64567		0.52526	0.3		0.636364	11.518	9.92571	9.13193	8.64505	7.63915	7.19439	6.64502	6.35968	6.2159
-0.85098	8.55005	7.26303		-0.85098	9.21051	8.55005	8.19209	7.94528	7.65025	7.6804	7.4672	7.26303	6.96838	7.28431	7.12709	7.0374	6.90457	6.62873	6.63911		0.61395	0.4		0.616162	11.4298	9.9013	8.9647	8.60416	7.61809	7.16876	6.54798	6.33954	6.10054
-0.843137	8.53837	7.22092		-0.843137	9.18968	8.53837	8.19637	7.93597	7.65132	7.67125	7.43249	7.22092	6.95609	7.27759	7.12938	7.00894	6.87573	6.61072	6.61713		0.69252	0.5		0.59596	11.3571	9.81188	8.80265	8.58035	7.4713	7.01648	6.4961	6.30628	6.1924
-0.835294	8.52907	7.19452		-0.835294	9.1677	8.52907	8.17691	7.91034	7.63263	7.64889	7.43066	7.19452	6.94099	7.23113	7.12328	6.9904	6.84827	6.58463	6.64735		0.75496	0.6		0.575758	11.3163	9.80578	8.7999	8.50009	7.53294	6.92065	6.55683	6.302	6.22017
-0.827451	8.52456	7.19689		-0.827451	9.14543	8.52456	8.14899	7.9227	7.62187	7.65675	7.41738	7.19689	6.93877	7.20321	7.09772	6.97193	6.82385	6.58127	6.62751		0.8663	0.7		0.555556	11.3901	9.6538	8.77152	8.42227	7.49144	6.81811	6.48267	6.28858	6.1686
-0.819608	8.50503	7.15759		-0.819608	9.14649	8.50503	8.14822	7.9108	7.60677	7.6003	7.40922	7.15759	6.92657	7.17414	7.09016	6.93867	6.81638	6.55717	6.6005		0.84273	0.8		0.535354	11.2613	9.67181	8.74497	8.31821	7.42644	6.80682	6.349	6.30933	6.1805
-0.811765	8.49412	7.15119		-0.811765	9.13711	8.49412	8.14288	7.89004	7.59189	7.56993	7.40594	7.15119	6.91627	7.15613	7.06979	6.91899	6.77281	6.53001	6.54237		0.92764	1		0.515151	11.1573	9.58209	8.70652	8.18149	7.28911	6.75921	6.38074	6.09265	6.05721
-0.803922	8.48009	7.14264		-0.803922	9.12849	8.48009	8.13304	7.87646	7.56999	7.56474	7.38275	7.14264	6.89483	7.15987	7.03066	6.88908	6.75793	6.52207	6.51917		1	1.1351		0.49495	11.0865	9.5064	8.75809	8.14792	7.25554	6.7409	6.3783	6.08533	5.85762
-0.796078	8.47452	7.11754		-0.796078	9.10156	8.47452	8.12373	7.88417	7.56358	7.53987	7.37573	7.11754	6.8904	7.14866	7.00807	6.86459	6.73306	6.50483	6.51124					0.474747	10.9409	9.47589	8.71018	8.15189	7.2122	6.69269	6.27973	6.11524	5.76973
-0.788235	8.44346	7.10907		-0.788235	9.08248	8.44346	8.08429	7.84961	7.55855	7.52721	7.36215	7.10907	6.87301	7.1038	6.98114	6.8388	6.73207	6.503	6.5091					0.454545	11.0254	9.44415	8.60825	8.09116	7.02696	6.64538	6.16376	5.99408	5.76363
-0.780392	8.41401	7.08016		-0.780392	9.06494	8.41401	8.07063	7.82886	7.57701	7.52598	7.34101	7.08016	6.88232	7.08716	6.96703	6.81401	6.71491	6.47126	6.48606					0.434343	10.9323	9.39044	8.42942	8.08628	7.0529	6.55597	6.15186	5.83814	5.78988
-0.772549	8.407	7.05765		-0.772549	9.06288	8.407	8.0527	7.79269	7.55321	7.49211	7.33239	7.05765	6.85378	7.04299	6.93361	6.79905	6.69759	6.44715	6.47584					0.414141	10.8664	9.41119	8.39524	8.0109	7.01811	6.48974	6.15674	5.87262	5.69893
-0.764706	8.41699	7.05437		-0.764706	9.05525	8.41699	8.04813	7.77377	7.53352	7.48608	7.31118	7.05437	6.82815	7.0111	6.90881	6.77464	6.65921	6.44242	6.465					0.393939	10.8081	9.23693	8.33298	8.13419	6.90398	6.49859	6.03711	5.90161	5.50728
-0.756863	8.41073	7.02736		-0.756863	9.04602	8.41073	8.02738	7.75943	7.53474	7.46937	7.3018	7.02736	6.81106	7.00019	6.88165	6.74832	6.65433	6.43037	6.42655					0.373737	10.7608	9.17681	8.21	7.88822	6.95952	6.45739	6.04871	5.70325	5.49294
-0.74902	8.41012	6.99692		-0.74902	9.02389	8.41012	8.02936	7.73181	7.52101	7.46525	7.28623	6.99692	6.79786	6.9686	6.85793	6.72581	6.63594	6.39283	6.40687					0.353535	10.661	9.11975	8.1984	7.78903	6.88048	6.41009	6.05359	5.63611	5.44991
-0.741176	8.36976	6.99814		-0.741176	9.02725	8.36976	8.00342	7.70648	7.48431	7.45244	7.2812	6.99814	6.79313	6.95624	6.84038	6.71315	6.60687	6.40443	6.40031					0.333333	10.6031	9.17315	8.17368	7.73624	6.79655	6.37652	5.83203	5.57874	5.32113
-0.733333	8.35794	6.97144		-0.733333	8.99612	8.35794	7.98618	7.71648	7.4792	7.43336	7.2532	6.97144	6.77779	6.92435	6.81635	6.70307	6.60817	6.37604	6.3794					0.313131	10.6382	9.0462	8.14591	7.6453	6.68791	6.33746	5.72889	5.43225	5.17495
-0.72549	8.33757	6.95274		-0.72549	8.97232	8.33757	7.98053	7.6855	7.45387	7.39781	7.24328	6.95275	6.76101	6.90261	6.81635	6.68156	6.56873	6.34354	6.35377					0.292929	10.4096	8.96227	7.99729	7.58548	6.54295	6.23736	5.63916	5.32361	5.11971
-0.717647	8.32216	6.94176		-0.717647	8.96423	8.32216	7.96985	7.68283	7.44685	7.3676	7.2297	6.94176	6.7427	6.87941	6.7917	6.65554	6.55026	6.32416	6.33241					0.272727	10.3916	8.81365	7.87095	7.42648	6.37907	6.08386	5.64435	5.27661	5.06447
-0.709804	8.3127	6.913		-0.709804	8.96163	8.3127	7.96657	7.67459	7.42679	7.33525	7.18423	6.913	6.72897	6.86103	6.78484	6.63212	6.52203	6.29838	6.32752					0.252525	10.1877	8.85485	7.73179	7.33585	6.304	5.93921	5.39441	5.28333	5.0428
-0.701961	8.30499	6.89087		-0.701961	8.93325	8.30499	7.93979	7.65353	7.41664	7.32815	7.18102	6.89087	6.72424	6.84348	6.78178	6.62251	6.48625	6.28815	6.27229					0.232323	10.1059	8.66534	7.64145	7.28397	6.25639	5.83148	5.20429	5.21008	4.96804
-0.694118	8.26677	6.88217		-0.694118	8.91708	8.26677	7.92293	7.62469	7.40009	7.31526	7.15302	6.88217	6.71241	6.82876	6.73082	6.61167	6.48068	6.28205	6.27259					0.212121	10.0354	8.54968	7.56821	7.07584	6.18407	5.76465	5.05811	4.89667	4.78096
-0.686275	8.27325	6.8541		-0.686275	8.91052	8.27325	7.90775	7.62866	7.383	7.30015	7.1309	6.8541	6.6838	6.79633	6.7061	6.59649	6.46016	6.27137	6.24009					0.191919	9.91062	8.40167	7.39151	6.90219	5.97441	5.69415	4.91132	4.70929	4.7242
-0.678431	8.23602	6.85265		-0.678431	8.89846	8.23602	7.8915	7.61493	7.37331	7.27978	7.10626	6.85265	6.66717	6.77344	6.67116	6.56887	6.4436	6.25001	6.21491					0.171717	9.74399	8.16516	7.23679	6.74014	5.83739	5.52874	4.85181	4.60065	4.57833
-0.670588	8.22709	6.82953		-0.670588	8.87268	8.22709	7.89142	7.58456	7.36186	7.25804	7.12213	6.82953	6.6648	6.74613	6.63271	6.53942	6.42468	6.24085	6.20622					0.151515	9.58713	8.01531	6.95878	6.5314	5.7321	5.24188	4.57044	4.48743	4.31405
-0.662745	8.23518	6.81229		-0.662745	8.8565	8.23518	7.8609	7.5658	7.3392	7.22569	7.09451	6.81229	6.66015	6.73652	6.61134	6.53576	6.3902	6.21171	6.18638					0.131313	9.42111	7.77789	6.84891	6.31503	5.51726	5.03894	4.40808	4.23322	4.09218
-0.654902	8.21405	6.79428		-0.654902	8.85246	8.21405	7.86884	7.5574	7.33073	7.20113	7.08589	6.79428	6.63192	6.71531	6.5732	6.51326	6.35449	6.20331	6.17188					0.111111	9.21817	7.59295	6.59714	6.08829	5.23405	4.88665	4.20667	4.01532	3.90541
-0.647059	8.18841	6.78345		-0.647059	8.84613	8.18841	7.86319	7.55786	7.32127	7.1906	7.06445	6.78345	6.61636	6.70379	6.5735	6.5028	6.33679	6.18485	6.17631					0.0909091	8.91452	7.3656	6.30906	5.92777	4.97893	4.63397	3.93689	3.74616	3.65151
-0.639216	8.1788	6.75369		-0.639216	8.83621	8.1788	7.84854	7.5365	7.32417	7.16511	7.02836	6.75369	6.60712	6.68647	6.5584	6.47084	6.35129	6.16273	6.1377					0.0707071	8.54099	7.04669	6.00785	5.55362	4.58403	4.30713	3.68055	3.39612	3.36617
-0.631373	8.15393	6.7302		-0.631373	8.78768	8.15393	7.84152	7.52048	7.31517	7.13788	6.99372	6.7302	6.59545	6.6648	6.5349	6.45611	6.32245	6.14884	6.11482					0.050505	8.03256	6.63775	5.54642	5.09708	4.09575	3.69067	3.09583	2.95423	2.88094
-0.623529	8.14813	6.71623		-0.623529	8.78006	8.14813	7.81665	7.50598	7.298	7.13116	6.9642	6.71623	6.57806	6.65595	6.50972	6.45214	6.2972	6.14091	6.10474					0.030303	7.39017	5.80584	4.80576	4.50137	3.39323	2.89996	2.45313	2.18457	2.14333
-0.615686	8.15286	6.71623		-0.615686	8.78189	8.15286	7.80322	7.49004	7.2903	7.12224	6.94566	6.71623	6.57622	6.62467	6.46883	6.41468	6.27545	6.10932	6.0547					0.010101	5.81455	4.17742	3.30246	3.03165	1.64427	1.23309	0.949832	0.492067	0.341877
-0.607843	8.1373	6.6993		-0.607843	8.7638	8.1373	7.79514	7.4779	7.26024	7.10713	6.92323	6.6993	6.56951	6.60148	6.45494	6.39363	6.25554	6.07514	6.03028					-0.010101	5.65006	4.04071	3.20908	2.80216	1.48344	1.10431	0.752994	0.324831	0.141682
-0.6	8.11227	6.66763		-0.6	8.7471	8.11227	7.78362	7.46371	7.24681	7.09775	6.90728	6.66763	6.55746	6.59469	6.43053	6.37814	6.21526	6.05652	5.99778					-0.030303	7.27329	5.66973	4.81644	4.41715	3.36577	2.84472	2.51081	2.14093	1.92666
-0.592157	8.10762	6.64299		-0.592157	8.76083	8.10762	7.77423	7.44441	7.22255	7.09439	6.89401	6.64299	6.52877	6.59316	6.40154	6.34693	6.2058	6.03821	5.98832					-0.050505	8.00815	6.41558	5.62668	5.14957	4.13298	3.66351	3.26368	2.88037	2.78878
-0.584314	8.0961	6.61659		-0.584314	8.73825	8.0961	7.74707	7.42816	7.20897	7.05464	6.88973	6.61659	6.51145	6.57905	6.38963	6.33122	6.18695	6.02311	5.96711					-0.0707071	8.37558	6.90203	6.07163	5.48465	4.70976	4.164	3.68482	3.47455	3.4031
-0.576471	8.0845	6.60141		-0.576471	8.72238	8.0845	7.73898	7.40123	7.18608	7.03053	6.87081	6.60141	6.48376	6.56638	6.36942	6.30345	6.16483	6.00587	5.95246					-0.0909091	8.6835	7.46417	6.37406	5.93143	5.10344	4.45575	3.97229	3.76019	3.73543
-0.568627	8.08557	6.59088		-0.568627	8.70964	8.08557	7.71953	7.38155	7.15968	7.02046	6.8393	6.59088	6.4672	6.52755	6.35347	6.27713	6.15033	5.98939	5.91859					-0.111111	9.02866	7.62011	6.66031	6.17191	5.40831	4.75634	4.26648	4.08399	3.92281
-0.560784	8.04941	6.56952		-0.560784	8.69628	8.04941	7.71686	7.37369	7.15633	6.98384	6.81565	6.56952	6.44828	6.49634	6.33035	6.24806	6.125	5.9723	5.90623					-0.131313	9.31552	7.73699	6.9249	6.38828	5.54717	4.97821	4.45539	4.25183	4.09584
-0.552941	8.05505	6.5567		-0.552941	8.6911	8.05505	7.70892	7.37155	7.14458	6.97179	6.79254	6.5567	6.42455	6.47475	6.30647	6.21289	6.09372	5.9462	5.88288					-0.151515	9.5267	8.00189	7.04758	6.6077	5.72997	5.23272	4.70929	4.4682	4.26705
-0.545098	8.03201	6.54472		-0.545098	8.67736	8.03201	7.70435	7.37025	7.12215	6.96019	6.78781	6.54472	6.4038	6.47147	6.27885	6.19877	6.0735	5.93232	5.88288					-0.171717	9.72537	8.1911	7.16538	6.7728	5.89812	5.3847	4.83167	4.6687	4.44832
-0.537255	8.03323	6.51535		-0.537255	8.67187	8.03323	7.68749	7.35904	7.10246	6.93303	6.77506	6.51535	6.39442	6.44751	6.24834	6.18748	6.06458	5.91431	5.87479					-0.191919	9.93381	8.32415	7.34849	6.87259	6.10716	5.61175	5.01111	4.8631	4.58199
-0.529412	7.98578	6.5065		-0.529412	8.64433	7.98578	7.68131	7.34012	7.09987	6.91563	6.75034	6.5065	6.38297	6.40502	6.21935	6.16688	6.03978	5.90485	5.84916					-0.212121	9.99607	8.33453	7.44553	7.11551	6.2216	5.76129	5.14722	4.88782	4.74862
-0.521569	7.96701	6.49933		-0.521569	8.6235	7.96701	7.67177	7.33066	7.09453	6.89534	6.74104	6.49933	6.37305	6.37412	6.20493	6.15277	6.0101	5.89448	5.81635					-0.232323	10.0943	8.39282	7.63169	7.22415	6.2744	5.87909	5.34925	5.02515	4.8713
-0.513726	7.96792	6.48338		-0.513726	8.60534	7.96792	7.66055	7.29892	7.06462	6.88702	6.72296	6.48338	6.37862	6.35703	6.187	6.13499	5.98172	5.86777	5.79911					-0.252525	10.2378	8.5805	7.67136	7.31387	6.3867	5.97186	5.47071	5.09534	4.95797
-0.505882	7.94885	6.46256		-0.505882	8.58581	7.94885	7.63293	7.29831	7.05226	6.8562	6.70167	6.46256	6.36436	6.32132	6.16151	6.11996	5.95212	5.84489	5.77729					-0.272727	10.278	8.65862	7.79221	7.3859	6.57286	6.01581	5.49756	5.16675	5.10628
-0.498039	7.92024	6.4502		-0.498039	8.5926	7.92024	7.59921	7.29404	7.01404	6.83583	6.68527	6.4502	6.33994	6.31354	6.15053	6.09005	5.92793	5.83253	5.74738					-0.292929	10.3995	8.7984	7.89658	7.50003	6.76146	6.15008	5.6416	5.23999	5.23812
-0.490196	7.92184	6.42273		-0.490196	8.54934	7.92184	7.59265	7.27519	7.00557	6.80485	6.6578	6.42273	6.31972	6.28264	6.12871	6.07098	5.90245	5.80994	5.72831					-0.313131	10.51	8.88995	8.03391	7.54154	6.88078	6.18792	5.66144	5.36817	5.46944
-0.482353	7.9014	6.40045		-0.482353	8.52813	7.9014	7.58037	7.25703	6.97994	6.79967	6.64453	6.40045	6.30599	6.26906	6.1149	6.0558	5.88925	5.80323	5.71107					-0.333333	10.6058	8.97662	8.07541	7.74539	6.9998	6.30755	5.86377	5.37061	5.57808
-0.47451	7.88339	6.38977		-0.47451	8.51516	7.88339	7.56259	7.2568	6.95056	6.78761	6.62408	6.38977	6.2831	6.25556	6.08583	6.03947	5.86469	5.77515	5.70649					-0.353535	10.6699	9.09319	8.19108	7.70847	7.08373	6.44366	5.99317	5.43805	5.61531
-0.466667	7.86523	6.36063		-0.466667	8.49792	7.86523	7.54962	7.21759	6.95766	6.76228	6.6079	6.36063	6.26426	6.25075	6.06905	6.01689	5.86568	5.7364	5.67201					-0.373737	10.6555	9.1051	8.33298	7.77103	7.14964	6.4989	6.08625	5.50885	5.71419
-0.458824	7.85737	6.33156		-0.458824	8.4999	7.85737	7.53116	7.21606	6.96468	6.72627	6.60256	6.33156	6.24709	6.22611	6.05165	5.9911	5.83371	5.73121	5.64118					-0.393939	10.7318	9.25067	8.48435	7.87357	7.19756	6.5523	6.16773	5.60376	5.83199
-0.45098	7.85074	6.3089		-0.45098	8.47412	7.85074	7.50728	7.20668	6.92645	6.70926	6.58303	6.3089	6.21566	6.20215	6.05013	5.9737	5.80914	5.71732	5.62714					-0.414141	10.7727	9.40142	8.40531	7.96329	7.36357	6.59198	6.1366	5.72949	5.99434
-0.443137	7.83334	6.28342		-0.443137	8.45748	7.83334	7.50926	7.1725	6.907	6.68172	6.55679	6.28342	6.19277	6.17278	6.01747	5.94456	5.79327	5.68299	5.6012					-0.434343	10.8359	9.39227	8.5344	7.99106	7.40324	6.63775	6.24097	5.8186	6.03157
-0.435294	7.82007	6.26038		-0.435294	8.44368	7.82007	7.50079	7.15511	6.91005	6.64624	6.53413	6.26038	6.19308	6.14753	5.98444	5.91854	5.7652	5.67689	5.57893					-0.454545	10.936	9.55554	8.5167	7.96817	7.45329	6.76165	6.19031	5.88147	5.95589
-0.427451	7.80313	6.25931		-0.427451	8.42391	7.80313	7.48233	7.11398	6.88365	6.61008	6.49117	6.25931	6.1544	6.13089	5.95644	5.88902	5.75665	5.66147	5.5597					-0.474747	11.052	9.43469	8.55271	8.08048	7.47557	6.75067	6.27576	5.9892	6.06514
-0.419608	7.77536	6.23787		-0.419608	8.42117	7.77536	7.44968	7.10132	6.85909	6.58131	6.475	6.23787	6.14234	6.12174	5.92706	5.86018	5.73377	5.62318	5.52583					-0.494949	11.0489	9.4649	8.59116	8.11832	7.57597	6.81811	6.37616	6.04993	6.19912
-0.411765	7.7688	6.20758		-0.411765	8.40103	7.7688	7.44113	7.09209	6.8275	6.57414	6.45181	6.20758	6.12472	6.08413	5.907	5.84599	5.71217	5.58533	5.49851					-0.515151	11.0984	9.59185	8.67173	8.25626	7.56224	6.91302	6.43628	6.04016	6.22322
-0.403922	7.76315	6.19125		-0.403922	8.36639	7.76315	7.42664	7.07187	6.81705	6.56567	6.42404	6.19126	6.11221	6.05033	5.88472	5.81967	5.66205	5.56534	5.46815					-0.535354	11.1646	9.62847	8.71201	8.43173	7.52226	7.05279	6.42133	6.13202	6.28975
-0.396078	7.73935	6.17462		-0.396078	8.35113	7.73935	7.40512	7.06363	6.78699	6.54324	6.39024	6.17462	6.10656	6.02599	5.86031	5.79327	5.63229	5.54383	5.45899					-0.555556	11.1905	9.60467	8.86094	8.46042	7.66417	7.1178	6.47779	6.17505	6.23909
-0.388235	7.73485	6.15021		-0.388235	8.34396	7.73485	7.38246	7.03784	6.76891	6.52165	6.37704	6.15021	6.07742	6.00303	5.8481	5.77473	5.61337	5.51728	5.44541					-0.575758	11.2976	9.71942	8.97751	8.53946	7.71269	7.18676	6.53394	6.22815	6.31356
-0.380392	7.70555	6.11305		-0.380392	8.33839	7.70555	7.37781	7.0119	6.75472	6.4861	6.36308	6.11305	6.04705	5.9748	5.83437	5.742	5.60117	5.49988	5.41139					-0.59596	11.3394	9.90679	8.98545	8.45706	7.77464	7.23651	6.58826	6.32398	6.37642
-0.372549	7.6835	6.09299		-0.372549	8.32229	7.6835	7.35919	6.99924	6.73938	6.47038	6.34194	6.09299	6.03133	5.95794	5.80003	5.73201	5.56455	5.47242	5.39979					-0.616162	11.3535	9.94708	9.13163	8.60904	7.80089	7.26001	6.68164	6.25775	6.50063
-0.364706	7.67122	6.07391		-0.364706	8.2965	7.67122	7.34866	6.95491	6.71504	6.46931	6.29479	6.07392	6.02195	5.92505	5.76875	5.70622	5.54166	5.44953	5.37751					-0.636364	11.4853	9.88299	9.0416	8.68411	7.84514	7.30975	6.80188	6.35022	6.50704
-0.356863	7.66122	6.04965		-0.356863	8.28689	7.66122	7.33432	6.93851	6.69521	6.42163	6.28579	6.04965	5.99548	5.91193	5.74526	5.65846	5.5074	5.43519	5.35767					-0.656566	11.6187	9.9309	9.09867	8.72989	7.89092	7.31769	6.85315	6.44483	6.53115
-0.34902	7.63452	6.02646		-0.34902	8.26019	7.63452	7.30457	6.91699	6.67812	6.37761	6.27252	6.02646	5.98075	5.87806	5.73381	5.62092	5.47986	5.40314	5.33585					-0.676768	11.5769	10.107	8.98575	8.81961	8.1967	7.41961	6.97827	6.47901	6.64711
-0.341176	7.61789	6.00617		-0.341176	8.26492	7.61789	7.28168	6.89136	6.64829	6.34755	6.24558	6.00617	5.96252	5.85189	5.70909	5.57576	5.43416	5.39216	5.31037					-0.69697	11.8039	10.1998	9.15146	8.86508	8.14848	7.39032	6.81501	6.47138	6.70235
-0.333333	7.58386	5.98572		-0.333333	8.24584	7.58386	7.27802	6.88197	6.62891	6.33763	6.21804	5.98572	5.91842	5.82892	5.68079	5.54905	5.40387	5.36591	5.28138					-0.717172	11.6318	10.1366	9.06144	8.84647	8.25285	7.47943	6.92212	6.51776	6.63216
-0.32549	7.5776	5.96954		-0.32549	8.22517	7.5776	7.23987	6.86389	6.60831	6.3136	6.18058	5.96954	5.8982	5.80588	5.65256	5.528	5.39456	5.32426	5.25987					-0.737374	11.7716	10.0859	9.22043	8.83212	7.97728	7.4422	6.90412	6.54157	6.57357
-0.317647	7.557	5.9446		-0.317647	8.23745	7.557	7.23453	6.83231	6.58382	6.26408	6.17593	5.9446	5.84945	5.77659	5.61784	5.49626	5.34497	5.29481	5.2353					-0.757576	11.7771	10.2541	9.39744	9.00577	8.04839	7.57678	6.88153	6.68042	6.5815
-0.309804	7.55273	5.91858		-0.309804	8.18725	7.55273	7.21263	6.80354	6.55742	6.22601	6.15167	5.91858	5.83739	5.76087	5.59099	5.46276	5.31445	5.25666	5.2057					-0.777778	11.7801	10.2342	9.28452	9.04056	8.00841	7.65338	6.91236	6.70178	6.68465
-0.301961	7.51642	5.89356		-0.301961	8.14811	7.51642	7.19669	6.79179	6.53377	6.19878	6.12161	5.89356	5.80642	5.72837	5.57527	5.43751	5.29416	5.24781	5.18082					-0.79798	11.8607	10.2138	9.49296	8.97586	8.14604	7.73578	7.02802	6.72437	6.66359
-0.294118	7.4949	5.87769		-0.294118	8.13941	7.4949	7.17128	6.77753	6.51942	6.171	6.10146	5.87769	5.78086	5.70517	5.55338	5.42088	5.26433	5.19898	5.14191					-0.818182	11.8213	10.1723	9.43528	8.95023	8.11491	7.78186	7.10706	6.86871	6.71822
-0.286275	7.48941	5.84259		-0.286275	8.125	7.48941	7.16686	6.76166	6.50508	6.13736	6.08346	5.84259	5.77384	5.67435	5.5179	5.40531	5.22809	5.15092	5.11247					-0.838384	11.9675	10.2223	9.32724	9.06345	8.18144	7.90606	7.1565	6.91052	6.7051
-0.278431	7.44317	5.80277		-0.278431	8.12423	7.44317	7.15854	6.74617	6.48051	6.12782	6.06454	5.80277	5.72616	5.65833	5.50005	5.36702	5.21886	5.11826	5.09522					-0.858586	12.0011	10.4604	9.37607	9.09549	8.20525	7.94085	7.14246	6.97034	6.77407
-0.270588	7.42494	5.77484		-0.270588	8.0957	7.42494	7.13542	6.71703	6.47136	6.08891	6.0151	5.77484	5.6993	5.62156	5.46373	5.33322	5.16522	5.08973	5.06135					-0.878788	12.1353	10.3395	9.44443	9.25968	8.22722	7.97778	7.24195	6.96423	6.88485
-0.262745	7.40678	5.75592		-0.262745	8.0603	7.40678	7.10315	6.70207	6.44023	6.06419	5.98	5.75592	5.67672	5.58951	5.43153	5.30033	5.13219	5.07599	5.02427					-0.89899	12.2025	10.3847	9.41819	9.32071	8.25621	7.91736	7.25354	6.90595	6.87203
-0.254902	7.38061	5.72701		-0.254902	8.01544	7.38061	7.0795	6.67041	6.41643	6.00827	5.94689	5.72701	5.66207	5.55358	5.38324	5.27035	5.08099	5.04426	4.98292					-0.919192	12.2367	10.4857	9.48777	9.39578	8.30595	8.16607	7.3512	6.90869	6.93734
-0.247059	7.37085	5.69245		-0.247059	8.01071	7.37085	7.04982	6.62662	6.38805	6.00194	5.92195	5.69245	5.64925	5.51513	5.35204	5.22351	5.04742	5.01038	4.94782					-0.939394	12.3062	10.5446	9.6135	9.36466	8.3084	8.19964	7.33472	7.23676	7.0588
-0.239216	7.35116	5.6498		-0.239216	7.99102	7.35116	7.02487	6.60571	6.35997	5.96272	5.8851	5.6498	5.59829	5.49811	5.30855	5.1833	5.0195	4.96522	4.92097					-0.959596	12.071	10.4769	9.60343	9.38175	8.30473	8.23565	7.47998	7.09912	7.09633
-0.231373	7.33453	5.62363		-0.231373	7.97271	7.33453	6.97803	6.56787	6.3351	5.93541	5.86343	5.62363	5.56533	5.46241	5.27269	5.1421	4.9751	4.93653	4.8877					-0.979798	12.1311	10.5394	9.50211	9.44827	8.26384	8.21185	7.52912	7.20471	7.11861
-0.223529	7.31218	5.59364		-0.223529	7.92923	7.31218	6.95926	6.54369	6.30901	5.8997	5.8368	5.59364	5.52917	5.42807	5.24591	5.09007	4.95007	4.89655	4.83125					-1	12.2354	10.6337	9.57749	9.55692	8.40727	8.16424	7.5459	7.13269	7.14669
-0.215686	7.28509	5.55634		-0.215686	7.89535	7.28509	6.92554	6.52484	6.282	5.84675	5.80094	5.55634	5.50689	5.37734	5.1835	5.04612	4.91048	4.87672	4.79401
-0.207843	7.26709	5.51689		-0.207843	7.85125	7.26709	6.89136	6.48982	6.24515	5.81898	5.77126	5.51689	5.47347	5.36124	5.12819	5.01423	4.88339	4.85108	4.75236
-0.2	7.22749	5.47859		-0.2	7.8276	7.22749	6.8703	6.45679	6.21585	5.79785	5.72946	5.47859	5.45333	5.3469	5.10835	4.97319	4.84891	4.82911	4.71375
-0.192157	7.20979	5.43778		-0.192157	7.79678	7.20979	6.83467	6.40613	6.1848	5.76131	5.67986	5.43778	5.4074	5.30799	5.05006	4.92298	4.79718	4.77646	4.67683
-0.184314	7.18484	5.38872		-0.184314	7.75314	7.18484	6.79225	6.38049	6.14192	5.71507	5.65194	5.38872	5.35857	5.2584	5.02756	4.85081	4.75575	4.7284	4.63685
-0.176471	7.16844	5.3418		-0.176471	7.72766	7.16844	6.77188	6.34128	6.10164	5.67967	5.61158	5.3418	5.32424	5.21888	4.97224	4.8	4.70059	4.68598	4.59107
-0.168627	7.13739	5.29144		-0.168627	7.71545	7.13739	6.73724	6.29268	6.07341	5.62703	5.56985	5.29144	5.2745	5.16822	4.92922	4.75026	4.64169	4.62647	4.53706
-0.160784	7.10313	5.25498		-0.160784	7.71179	7.10313	6.6907	6.2511	6.02473	5.58293	5.5214	5.25498	5.22216	5.12916	4.89069	4.70906	4.57074	4.5781	4.49891
-0.152941	7.06857	5.20218		-0.152941	7.66281	7.06857	6.65714	6.20883	5.9962	5.52663	5.47753	5.20218	5.16746	5.07628	4.83713	4.6439	4.52367	4.51691	4.45466
-0.145098	7.03058	5.14244		-0.145098	7.62146	7.03058	6.61243	6.17114	5.93379	5.47734	5.41482	5.14244	5.12756	5.03684	4.77571	4.57264	4.47842	4.46564	4.404
-0.137255	6.99975	5.10124		-0.137255	7.55287	6.99975	6.57085	6.12735	5.90038	5.41508	5.3515	5.10124	5.0859	4.98923	4.70445	4.52435	4.38794	4.41651	4.34419
-0.129412	6.95108	5.05325		-0.129412	7.53601	6.95108	6.53217	6.08852	5.85681	5.35283	5.28451	5.05325	5.03303	4.91935	4.6216	4.46293	4.32065	4.36906	4.28391
-0.121569	6.91499	4.97772		-0.121569	7.46429	6.91499	6.48196	6.02565	5.7954	5.30156	5.23026	4.97772	4.98511	4.85984	4.54347	4.39061	4.26831	4.32206	4.23066
-0.113725	6.85289	4.90456		-0.113725	7.42683	6.85289	6.4223	5.96866	5.71651	5.22862	5.16	4.90456	4.91622	4.79003	4.45337	4.33087	4.19125	4.26316	4.16016
-0.105882	6.81283	4.83124		-0.105882	7.40203	6.81283	6.3602	5.91144	5.6528	5.15393	5.0985	4.83124	4.85473	4.71961	4.37624	4.24916	4.1158	4.18549	4.07456
-0.0980392	6.74768	4.76158		-0.0980392	7.34184	6.74768	6.30405	5.84621	5.57239	5.10228	5.0158	4.76158	4.77332	4.63797	4.3213	4.17698	4.0331	4.11011	4.01826
-0.0901961	6.70404	4.66774		-0.0901961	7.29179	6.70404	6.24454	5.77571	5.48953	5.02606	4.91639	4.66774	4.69848	4.57106	4.26454	4.06666	3.94376	4.02955	3.93678
-0.0823529	6.64026	4.57504		-0.0823529	7.24891	6.64026	6.14543	5.70254	5.42522	4.9442	4.81896	4.57504	4.62409	4.48981	4.1704	3.9806	3.85617	3.93708	3.85941
-0.0745098	6.57312	4.47838		-0.0745098	7.17651	6.57312	6.06929	5.59634	5.32604	4.85356	4.72657	4.47838	4.52163	4.41031	4.08998	3.8686	3.74905	3.85224	3.77656
-0.0666667	6.48584	4.37691		-0.0666667	7.06512	6.48584	5.96118	5.47961	5.21587	4.7453	4.61541	4.37691	4.41405	4.29618	3.99728	3.76141	3.63858	3.76343	3.65708
-0.0588235	6.3714	4.24149		-0.0588235	6.97403	6.3714	5.84934	5.35556	5.08937	4.62743	4.49334	4.24149	4.28283	4.17151	3.87598	3.65582	3.51987	3.63343	3.55988
-0.0509804	6.25421	4.10599		-0.0509804	6.86706	6.25421	5.70758	5.20076	4.96639	4.49742	4.36227	4.10599	4.13406	4.03731	3.72896	3.52925	3.38315	3.49335	3.43476
-0.0431373	6.10582	3.93791		-0.0431373	6.73553	6.10582	5.55217	5.03055	4.79419	4.34788	4.21121	3.93791	3.96377	3.88068	3.57637	3.36331	3.22049	3.33848	3.27363
-0.0352941	5.91379	3.72849		-0.0352941	6.57974	5.91379	5.35198	4.8231	4.58606	4.18339	4.0133	3.72849	3.76662	3.70032	3.42065	3.17944	3.03296	3.14622	3.06733
-0.027451	5.66278	3.48267		-0.027451	6.36489	5.66278	5.07251	4.55646	4.34612	3.94704	3.75817	3.48267	3.55659	3.46557	3.20421	2.934	2.79507	2.90711	2.8354
-0.0196078	5.33525	3.14957		-0.0196078	6.08856	5.33525	4.72278	4.17201	4.00157	3.64476	3.43392	3.14957	3.23577	3.14277	2.91391	2.61631	2.44153	2.56165	2.50428
-0.0117647	4.75747	2.68219		-0.0117647	5.62683	4.75747	4.19582	3.66244	3.49567	3.19112	2.96487	2.68219	2.76794	2.6644	2.42433	2.1053	1.90991	2.07444	1.95557
-0.00392157	3.69058	1.65619		-0.00392157	4.55474	3.69058	3.14014	2.59402	2.4335	2.23805	1.98037	1.65619	1.78939	1.64573	1.30594	0.975994	0.747345	0.933539	0.768746
0.00392157	3.47375	1.5065		0.00392157	4.38964	3.47375	2.92392	2.38589	2.25024	2.11705	1.80177	1.5065	1.62933	1.44996	1.11589	0.775798	0.518464	0.68711	0.562905
0.0117647	4.68538	2.61856		0.0117647	5.52459	4.68538	4.1286	3.57898	3.41365	3.13252	2.88201	2.61856	2.7468	2.63724	2.37985	2.04502	1.85864	1.92383	1.92292
0.0196078	5.27887	3.13934		0.0196078	6.06079	5.27887	4.6931	4.13287	3.96465	3.61584	3.37953	3.13934	3.23554	3.12827	2.87378	2.56291	2.43604	2.49268	2.49513
0.027451	5.64226	3.4861		0.027451	6.34399	5.64226	5.06091	4.50565	4.29981	3.89851	3.72445	3.4861	3.54957	3.43894	3.15538	2.87861	2.73404	2.83509	2.79664
0.0352941	5.87137	3.73947		0.0352941	6.54327	5.87137	5.31146	4.77718	4.55364	4.16722	3.98477	3.73947	3.79043	3.68064	3.36733	3.12886	2.95132	3.089	2.99821
0.0431373	6.05996	3.94745		0.0431373	6.70593	6.05997	5.50723	5.00087	4.77359	4.37993	4.19244	3.94745	3.97277	3.87801	3.5219	3.34874	3.13382	3.28217	3.18391
0.0509804	6.21583	4.12705		0.0509804	6.85409	6.21583	5.6795	5.19305	4.92931	4.51832	4.39767	4.12705	4.1458	4.03281	3.63557	3.50178	3.30533	3.46299	3.34245
0.0588235	6.34118	4.30069		0.0588235	6.96411	6.34118	5.82874	5.34648	5.08876	4.6407	4.54125	4.30069	4.26856	4.16648	3.75658	3.64659	3.45502	3.5965	3.47169
0.0666667	6.45563	4.42307		0.0666667	7.03781	6.45563	5.91815	5.43956	5.23509	4.75972	4.66424	4.42307	4.39918	4.27787	3.8643	3.7547	3.58273	3.73719	3.60688
0.0745098	6.53055	4.52316		0.0745098	7.12242	6.53055	6.04442	5.54965	5.32069	4.85432	4.76609	4.52316	4.51598	4.36927	3.98653	3.85578	3.70633	3.85529	3.70316
0.0823529	6.59402	4.62387		0.0823529	7.18246	6.59402	6.12537	5.64288	5.41507	4.9603	4.86474	4.62387	4.63142	4.45846	4.09433	3.94001	3.80368	3.92731	3.78327
0.0901961	6.6665	4.72618		0.0901961	7.23014	6.6665	6.20807	5.73917	5.51296	5.01622	4.93363	4.72618	4.71404	4.54398	4.19969	4.03126	3.91484	4.01169	3.86597
0.0980392	6.70572	4.80217		0.0980392	7.27607	6.70572	6.28238	5.79868	5.59367	5.09038	5.02358	4.80217	4.76257	4.62699	4.27034	4.1219	4.03455	4.07136	3.93586
0.105882	6.77835	4.86641		0.105882	7.35382	6.77835	6.35288	5.87146	5.65562	5.1698	5.10369	4.86641	4.84389	4.69901	4.35922	4.2136	4.11702	4.13285	4.03718
0.113725	6.82725	4.93225		0.113725	7.39051	6.82725	6.39423	5.93173	5.71315	5.23587	5.17877	4.93225	4.91759	4.7721	4.44231	4.27662	4.18362	4.19205	4.08997
0.121569	6.88188	4.99489		0.121569	7.44369	6.88188	6.45679	5.99811	5.76747	5.29622	5.24903	4.99489	4.97787	4.83001	4.50533	4.35376	4.27014	4.28315	4.162
0.129412	6.94093	5.05631		0.129412	7.48016	6.94093	6.49493	6.0506	5.8176	5.3716	5.29427	5.05631	5.0389	4.88509	4.57613	4.41395	4.33469	4.34754	4.22852
0.137255	6.96588	5.09964		0.137255	7.5019	6.96588	6.54147	6.08874	5.87856	5.43454	5.3489	5.09964	5.07613	4.93873	4.62602	4.48002	4.40564	4.404	4.28346
0.145098	7.0086	5.1561		0.145098	7.56164	7.0086	6.58237	6.12979	5.91869	5.47284	5.41528	5.1561	5.12786	4.98305	4.67516	4.54396	4.45401	4.46961	4.33457
0.152941	7.04126	5.21576		0.152941	7.59079	7.04126	6.61777	6.1864	5.97484	5.52495	5.45663	5.21576	5.18661	5.03196	4.74474	4.58577	4.49429	4.51295	4.37928
0.160784	7.07498	5.2623		0.160784	7.60879	7.07498	6.67033	6.22676	6.01093	5.57881	5.51263	5.2623	5.25008	5.06698	4.80745	4.66862	4.55151	4.56406	4.45161
0.168627	7.07864	5.2948		0.168627	7.64953	7.07864	6.70474	6.25842	6.03481	5.62108	5.55978	5.2948	5.29418	5.10917	4.86307	4.72477	4.60751	4.61625	4.4986
0.176471	7.11923	5.33363		0.176471	7.67631	7.11923	6.74548	6.28101	6.08325	5.65983	5.59503	5.33363	5.33439	5.16501	4.90991	4.78527	4.64307	4.66843	4.54713
0.184314	7.14662	5.37384		0.184314	7.71057	7.14662	6.77661	6.32091	6.11751	5.69829	5.64042	5.37384	5.3865	5.20965	4.95058	4.83784	4.69922	4.71833	4.58878
0.192157	7.1795	5.4187		0.192157	7.72956	7.1795	6.81125	6.34586	6.14322	5.7465	5.68078	5.4187	5.41564	5.25222	5.00826	4.85638	4.74011	4.76227	4.646
0.2	7.21979	5.457		0.2	7.76977	7.21979	6.83482	6.3753	6.19853	5.78709	5.70031	5.457	5.45821	5.29914	5.06303	4.89697	4.79253	4.78699	4.6779
0.207843	7.23718	5.504		0.207843	7.79174	7.23718	6.8864	6.41803	6.22455	5.83272	5.72762	5.504	5.50338	5.33637	5.09248	4.93397	4.83975	4.82575	4.72016
0.215686	7.26777	5.55306		0.215686	7.81227	7.26777	6.90372	6.43741	6.27475	5.86171	5.75753	5.55306	5.53115	5.36796	5.13925	4.98463	4.88759	4.87443	4.75922
0.223529	7.29257	5.58853		0.223529	7.84179	7.29257	6.92706	6.46434	6.29207	5.90459	5.79492	5.58853	5.55755	5.40305	5.18282	5.03109	4.92368	4.9025	4.79951
0.231373	7.31546	5.64209		0.231373	7.86064	7.31546	6.96086	6.49753	6.31267	5.95418	5.8368	5.64209	5.58181	5.44242	5.2189	5.07771	4.97113	4.93958	4.84071
0.239216	7.33987	5.67703		0.239216	7.89688	7.33987	6.97711	6.52881	6.35417	5.98424	5.87838	5.67703	5.61935	5.47721	5.23515	5.09831	4.99638	4.96384	4.88328
0.247059	7.36352	5.71015		0.247059	7.92404	7.36352	7.01511	6.54422	6.37431	6.00262	5.91226	5.71015	5.67069	5.49796	5.27979	5.13523	5.04712	5.00153	4.91944
0.254902	7.3855	5.7338		0.254902	7.9393	7.3855	7.04211	6.57382	6.40491	6.04512	5.94308	5.7338	5.70762	5.54328	5.31038	5.20481	5.09236	5.04578	4.94874
0.262745	7.40075	5.7724		0.262745	7.96188	7.40075	7.0779	6.60892	6.4204	6.07976	5.96581	5.7724	5.72189	5.5815	5.33739	5.23098	5.11899	5.07981	4.97895
0.270588	7.43387	5.81635		0.270588	7.98744	7.43387	7.08896	6.63333	6.44588	6.11111	5.99389	5.81635	5.75332	5.61957	5.37172	5.26768	5.15927	5.10438	5.00382
0.278431	7.46576	5.8522		0.278431	8.01841	7.46576	7.10437	6.65149	6.47151	6.13423	6.0238	5.8522	5.78506	5.6623	5.41521	5.30514	5.19597	5.11628	5.04334
0.286275	7.47194	5.88234		0.286275	8.05816	7.47194	7.1059	6.67895	6.4899	6.15155	6.06866	5.88234	5.81298	5.69327	5.45534	5.32643	5.21527	5.13779	5.07691
0.294118	7.49444	5.91614		0.294118	8.07418	7.49444	7.11642	6.70627	6.5063	6.16605	6.09689	5.91614	5.83007	5.73142	5.47762	5.38716	5.23129	5.16007	5.10606
0.301961	7.48895	5.93018		0.301961	8.0854	7.48895	7.17319	6.75326	6.53911	6.2	6.11596	5.93018	5.85822	5.74859	5.49539	5.42683	5.25128	5.2028	5.13734
0.309804	7.51893	5.96787		0.309804	8.09692	7.51893	7.19409	6.78134	6.56245	6.24135	6.15167	5.96787	5.89126	5.77308	5.5298	5.45567	5.28935	5.23392	5.16892
0.317647	7.54358	5.97717		0.317647	8.12332	7.54358	7.22446	6.80324	6.5742	6.25653	6.1741	5.97717	5.90453	5.79734	5.56558	5.49672	5.31598	5.26444	5.1703
0.32549	7.56952	6.01456		0.32549	8.13598	7.56952	7.23438	6.81155	6.59244	6.30818	6.20263	6.01456	5.9323	5.82534	5.59343	5.5251	5.35046	5.29236	5.18205
0.333333	7.58478	6.04256		0.333333	8.1694	7.58478	7.25047	6.84062	6.60899	6.33015	6.21919	6.04256	5.96725	5.85151	5.60983	5.54676	5.38564	5.30717	5.21653
0.341176	7.60248	6.06323		0.341176	8.17337	7.60248	7.26756	6.85367	6.63715	6.36555	6.2433	6.06323	5.98502	5.88019	5.64348	5.54745	5.42119	5.33295	5.24934
0.34902	7.61499	6.08589		0.34902	8.2019	7.61499	7.26489	6.87427	6.65584	6.39172	6.26389	6.08589	6.00814	5.90751	5.67728	5.57324	5.44995	5.36942	5.26887
0.356863	7.63055	6.0939		0.356863	8.22906	7.63055	7.29358	6.90158	6.67751	6.39836	6.28045	6.0939	6.03423	5.93062	5.69795	5.60032	5.47124	5.39246	5.28474
0.364706	7.66038	6.14136		0.364706	8.24264	7.66038	7.32578	6.8996	6.70573	6.43193	6.3102	6.14136	6.04781	5.95099	5.72725	5.61573	5.50702	5.41947	5.30671
0.372549	7.67045	6.14365		0.372549	8.27545	7.67045	7.3392	6.9144	6.73122	6.45863	6.32913	6.14365	6.07009	5.98159	5.75014	5.64091	5.53151	5.43152	5.32807
0.380392	7.6745	6.17874		0.380392	8.28842	7.6745	7.34073	6.95056	6.74052	6.48915	6.34789	6.17874	6.08565	5.99753	5.78005	5.68135	5.55875	5.45457	5.33311
0.388235	7.68854	6.17905		0.388235	8.31108	7.68854	7.34607	6.97894	6.75349	6.50273	6.35705	6.17905	6.10091	6.02561	5.80316	5.70362	5.58713	5.4799	5.36424
0.396078	7.71615	6.20224		0.396078	8.32153	7.71615	7.3833	7.0045	6.78096	6.51524	6.38619	6.20224	6.10778	6.04674	5.80629	5.73048	5.5943	5.5011	5.4062
0.403922	7.73012	6.23032		0.403922	8.33953	7.73012	7.39108	7.01121	6.79538	6.5292	6.40458	6.23032	6.12701	6.06452	5.8391	5.76313	5.62802	5.51514	5.42115
0.411765	7.7485	6.24336		0.411765	8.34777	7.7485	7.41153	7.02167	6.813	6.56872	6.42571	6.24336	6.147	6.0987	5.86595	5.77687	5.6651	5.54368	5.44526
0.419608	7.76056	6.2645		0.419608	8.35784	7.76056	7.40344	7.03395	6.813	6.5775	6.45257	6.2645	6.17828	6.1209	5.89403	5.78816	5.69684	5.58152	5.47425
0.427451	7.77109	6.28525		0.427451	8.36639	7.77109	7.41031	7.05478	6.82933	6.58543	6.48332	6.28525	6.19788	6.1431	5.93088	5.81837	5.71942	5.60441	5.48615
0.435294	7.78955	6.31317		0.435294	8.39363	7.78955	7.41596	7.07667	6.84627	6.62205	6.50277	6.31317	6.2091	6.15333	5.9543	5.8363	5.73666	5.60914	5.51118
0.443137	7.79886	6.32996		0.443137	8.40438	7.79886	7.47958	7.09628	6.85848	6.64052	6.522	6.32996	6.24374	6.17606	5.98512	5.84507	5.75795	5.61478	5.54398
0.45098	7.80908	6.33774		0.45098	8.41522	7.80908	7.49622	7.11749	6.86107	6.6367	6.52093	6.33774	6.25602	6.18514	5.99199	5.87803	5.79076	5.6363	5.57252
0.458824	7.81892	6.36505		0.458824	8.45108	7.81892	7.49332	7.1358	6.87526	6.67653	6.53016	6.36505	6.27074	6.21024	6.01259	5.91091	5.80243	5.66163	5.57999
0.466667	7.83075	6.39321		0.466667	8.47129	7.83075	7.50743	7.16281	6.89342	6.70277	6.54763	6.39321	6.28966	6.24289	6.01778	5.92625	5.82837	5.66331	5.5774
0.47451	7.85226	6.40854		0.47451	8.48159	7.85226	7.5336	7.17441	6.9115	6.71315	6.56579	6.40854	6.3095	6.25327	6.04753	5.94494	5.85492	5.68619	5.60334
0.482353	7.8547	6.4225		0.482353	8.50265	7.8547	7.54352	7.18188	6.91707	6.73497	6.58349	6.4225	6.33262	6.2754	6.08408	5.96699	5.87575	5.71046	5.61219
0.490196	7.87393	6.44287		0.490196	8.51089	7.87393	7.55405	7.19455	6.94408	6.74847	6.59211	6.44287	6.35123	6.29332	6.10551	5.98057	5.89719	5.73975	5.64484
0.498039	7.8837	6.46958		0.498039	8.52554	7.8837	7.57655	7.19714	6.95659	6.75763	6.61355	6.46958	6.38015	6.31255	6.13359	5.99705	5.89642	5.76417	5.66102
0.505882	7.90803	6.50269		0.505882	8.53652	7.90803	7.59624	7.19836	6.97963	6.77678	6.62667	6.50269	6.39419	6.33384	6.16197	6.02658	5.9129	5.77302	5.67262
0.513726	7.91894	6.52374		0.513726	8.55606	7.91894	7.59403	7.21042	6.99741	6.77617	6.65048	6.52374	6.42455	6.34467	6.16945	6.04161	5.93594	5.79377	5.6749
0.521569	7.91864	6.53275		0.521569	8.57315	7.91864	7.59357	7.22133	7.00954	6.78815	6.66284	6.53275	6.43638	6.37412	6.1915	6.0719	5.94518	5.80323	5.70405
0.529412	7.93718	6.5625		0.529412	8.57948	7.93718	7.5941	7.23903	7.02419	6.82179	6.69396	6.5625	6.44881	6.38076	6.20195	6.10066	5.98119	5.81605	5.71412
0.537255	7.93786	6.57562		0.537255	8.60076	7.93786	7.63797	7.25253	7.03677	6.84903	6.72593	6.57562	6.45866	6.40082	6.21599	6.11004	6.01712	5.83893	5.71809
0.545098	7.94855	6.59271		0.545098	8.62625	7.94855	7.66132	7.26733	7.06203	6.85872	6.7283	6.59271	6.47132	6.40456	6.24254	6.12416	6.02765	5.86091	5.74036
0.552941	7.95114	6.61698		0.552941	8.61831	7.95114	7.67589	7.27756	7.07179	6.88336	6.74943	6.61698	6.49413	6.43447	6.2549	6.1443	6.04321	5.88517	5.77668
0.560784	7.97227	6.62727		0.560784	8.63388	7.97227	7.68726	7.28748	7.07942	6.90831	6.78399	6.62728	6.48879	6.4543	6.28618	6.16963	6.0513	5.90775	5.79469
0.568627	7.97906	6.65024		0.568627	8.63899	7.97906	7.68848	7.31052	7.11009	6.95515	6.78521	6.65024	6.50237	6.46827	6.31899	6.19397	6.07266	5.89631	5.80262
0.576471	7.9873	6.67282		0.576471	8.65661	7.9873	7.71137	7.34645	7.12207	6.97056	6.79398	6.67282	6.51679	6.48864	6.33638	6.20999	6.08716	5.9253	5.81834
0.584314	7.99661	6.69251		0.584314	8.67469	7.99661	7.71991	7.36362	7.13496	6.95271	6.82626	6.69251	6.53838	6.5129	6.32066	6.23295	6.09967	5.93064	5.84138
0.592157	8.00859	6.6964		0.592157	8.69201	8.00859	7.73792	7.35728	7.14732	6.99216	6.84678	6.6964	6.55151	6.5293	6.34584	6.24546	6.11668	5.94666	5.85084
0.6	8.03445	6.71402		0.6	8.70422	8.03445	7.75867	7.36072	7.15533	6.99223	6.86715	6.71402	6.57073	6.53449	6.36179	6.26484	6.13545	5.97047	5.85969
0.607843	8.05536	6.71074		0.607843	8.70178	8.05536	7.76775	7.39047	7.15938	7.00818	6.86273	6.71074	6.58706	6.54921	6.37476	6.29254	6.15636	5.98572	5.88227
0.615686	8.07336	6.73889		0.615686	8.71391	8.07336	7.77179	7.38567	7.17471	7.01878	6.87676	6.73889	6.60384	6.55768	6.38681	6.31726	6.17329	5.99366	5.89509
0.623529	8.07374	6.74973		0.623529	8.72177	8.07374	7.81093	7.42297	7.17937	7.01726	6.88348	6.74973	6.61071	6.58027	6.3981	6.33335	6.17459	6.00358	5.89463
0.631373	8.09076	6.77292		0.631373	8.73977	8.09076	7.81131	7.43838	7.20638	7.04564	6.90431	6.77292	6.62597	6.59057	6.41977	6.35037	6.19351	6.01533	5.90577
0.639216	8.10937	6.78711		0.639216	8.77059	8.10937	7.80452	7.44571	7.20996	7.05128	6.90362	6.78711	6.63245	6.61551	6.43152	6.3683	6.2225	6.0402	5.92973
0.647059	8.12311	6.81374		0.647059	8.78479	8.12311	7.80521	7.45578	7.22331	7.0641	6.94817	6.81374	6.64489	6.6323	6.4464	6.37699	6.23013	6.05164	5.94865
0.654902	8.12326	6.82839		0.654902	8.80142	8.12326	7.83359	7.47417	7.24948	7.08852	6.97213	6.82839	6.6677	6.64786	6.46692	6.39294	6.23593	6.07117	5.94788
0.662745	8.15187	6.84921		0.662745	8.80432	8.15187	7.83313	7.46806	7.25398	7.09935	6.99304	6.84921	6.6854	6.66816	6.47051	6.41552	6.23784	6.08643	5.95918
0.670588	8.1553	6.85356		0.670588	8.8047	8.1553	7.83252	7.48065	7.27672	7.11346	6.99433	6.85356	6.72141	6.69074	6.49828	6.40812	6.26813	6.10078	5.9813
0.678431	8.16812	6.85761		0.678431	8.81073	8.16812	7.8699	7.4866	7.29701	7.1317	7.00677	6.85761	6.72774	6.71256	6.50766	6.41796	6.27148	6.12122	5.98695
0.686275	8.201	6.86661		0.686275	8.83026	8.201	7.8522	7.50095	7.30464	7.14558	7.00059	6.86661	6.75094	6.73835	6.51582	6.44444	6.30551	6.13007	6.00648
0.694118	8.22061	6.89812		0.694118	8.86962	8.22061	7.868	7.51689	7.31242	7.16084	7.0205	6.89812	6.75017	6.74796	6.53413	6.44825	6.3139	6.16517	6.01273
0.701961	8.21695	6.92337		0.701961	8.86138	8.21695	7.86838	7.5381	7.3318	7.16435	7.02752	6.92337	6.75185	6.77878	6.55351	6.4655	6.32108	6.17127	6.03059
0.709804	8.22381	6.93703		0.709804	8.88664	8.22381	7.8728	7.54703	7.33646	7.17251	7.02783	6.93703	6.76833	6.78206	6.58128	6.48335	6.34747	6.19568	6.05195
0.717647	8.24731	6.94824		0.717647	8.89694	8.24731	7.88493	7.55351	7.34309	7.1861	7.06368	6.94824	6.77978	6.78916	6.60982	6.48442	6.38043	6.19477	6.06782
0.72549	8.25937	6.9548		0.72549	8.91204	8.25937	7.88234	7.56694	7.34691	7.18388	7.0704	6.9548	6.79946	6.79694	6.63774	6.49372	6.38486	6.2085	6.07575
0.733333	8.26105	6.9664		0.733333	8.93249	8.26105	7.90759	7.56946	7.36964	7.188	7.09268	6.9664	6.81625	6.80472	6.65086	6.50662	6.37936	6.22346	6.10047
0.741176	8.25952	6.9867		0.741176	8.94172	8.25952	7.90195	7.60425	7.38109	7.20586	7.10832	6.9867	6.83288	6.82235	6.65811	6.54629	6.40057	6.23139	6.10658
0.74902	8.2763	7.0031		0.74902	8.95965	8.2763	7.91492	7.60913	7.38506	7.22935	7.1267	7.0031	6.84035	6.8444	6.6826	6.56048	6.41911	6.24756	6.1081
0.756863	8.28821	7.02072		0.756863	8.96347	8.28821	7.91644	7.63492	7.39314	7.23424	7.12899	7.02072	6.83715	6.84874	6.70076	6.5823	6.41141	6.25291	6.13526
0.764706	8.30484	7.02713		0.764706	8.97308	8.30484	7.94391	7.63591	7.42748	7.25789	7.13822	7.02713	6.85226	6.86789	6.72151	6.59764	6.42743	6.26038	6.15083
0.772549	8.31262	7.0343		0.772549	8.98994	8.31262	7.93048	7.65628	7.46639	7.27391	7.17416	7.0343	6.86401	6.89216	6.74387	6.59596	6.45604	6.28907	6.17707
0.780392	8.34482	7.0427		0.780392	9.00207	8.34482	7.95024	7.66399	7.47798	7.28718	7.18003	7.0427	6.87347	6.9036	6.75157	6.61221	6.46573	6.33378	6.1844
0.788235	8.32025	7.05719		0.788235	8.99749	8.32025	7.95657	7.67001	7.50133	7.30199	7.18865	7.05719	6.89498	6.90978	6.78194	6.62098	6.47374	6.33729	6.20499
0.796078	8.34024	7.0723		0.796078	9.02954	8.34024	7.95604	7.66421	7.50591	7.31305	7.22337	7.0723	6.8885	6.92489	6.82047	6.63441	6.47199	6.35132	6.22269
0.803922	8.35184	7.08084		0.803922	9.03366	8.35184	7.98274	7.68161	7.52879	7.31938	7.27273	7.08084	6.91222	6.93671	6.83809	6.64631	6.49556	6.35132	6.22926
0.811765	8.35367	7.10755		0.811765	9.05586	8.35367	7.97687	7.70122	7.52422	7.32388	7.25915	7.10755	6.92748	6.9506	6.85465	6.67057	6.50113	6.37025	6.24345
0.819608	8.36961	7.10922		0.819608	9.07844	8.36961	7.96893	7.71503	7.50835	7.3264	7.28448	7.10922	6.94213	6.96113	6.86479	6.67195	6.51631	6.38047	6.26679
0.827451	8.37533	7.12769		0.827451	9.06417	8.37533	7.98694	7.72632	7.52147	7.33693	7.30111	7.12769	6.95007	6.97822	6.88066	6.69758	6.51624	6.38001	6.28281
0.835294	8.38838	7.14394		0.835294	9.10743	8.38838	7.99274	7.74081	7.54771	7.34425	7.29196	7.14394	6.96105	6.99538	6.89455	6.71742	6.55103	6.39771	6.28022
0.843137	8.40356	7.15805		0.843137	9.09515	8.40356	7.99258	7.74722	7.55382	7.36722	7.30905	7.15805	6.97311	7.01758	6.89638	6.71559	6.55667	6.42853	6.29701
0.85098	8.41691	7.16339		0.85098	9.08943	8.41691	8.00258	7.75348	7.55946	7.38179	7.31393	7.16339	6.99523	7.02491	6.89432	6.72078	6.5527	6.43647	6.31394
0.858824	8.4295	7.17102		0.858824	9.12033	8.4295	8.0212	7.77164	7.57961	7.3943	7.3417	7.17102	7.00072	7.04184	6.90622	6.73146	6.57712	6.45569	6.31013
0.866667	8.4369	7.19147		0.866667	9.14123	8.4369	8.02135	7.78369	7.59609	7.40208	7.34994	7.19147	7.0172	7.05329	6.92796	6.75076	6.59253	6.46592	6.33012
0.87451	8.46177	7.21192		0.87451	9.16694	8.46177	8.03531	7.80284	7.62157	7.40849	7.3713	7.21192	7.02315	7.08182	6.9372	6.76167	6.61214	6.4975	6.36231
0.882353	8.47146	7.22733		0.882353	9.19052	8.47146	8.07765	7.78506	7.62004	7.4146	7.37649	7.22733	7.04108	7.10059	6.95085	6.78212	6.6406	6.48926	6.37223
0.890196	8.4855	7.22679		0.890196	9.21455	8.4855	8.08826	7.80971	7.63347	7.41704	7.38503	7.22679	7.05337	7.12409	6.95802	6.78013	6.65738	6.49903	6.38139
0.898039	8.51083	7.23953		0.898039	9.22729	8.51083	8.09665	7.84564	7.63667	7.42818	7.39785	7.23953	7.06008	7.116	6.96527	6.78837	6.68256	6.50757	6.38673
0.905882	8.52518	7.23602		0.905882	9.22424	8.52518	8.0965	7.85159	7.66002	7.43626	7.4064	7.23602	7.06939	7.12554	6.97923	6.79112	6.66112	6.51719	6.39909
0.913725	8.51282	7.24869		0.913725	9.23156	8.51282	8.10474	7.85693	7.67314	7.4619	7.43363	7.24869	7.07084	7.14538	6.9832	6.80577	6.68454	6.53214	6.40473
0.921569	8.53517	7.25449		0.921569	9.24301	8.53517	8.10939	7.87097	7.6881	7.46724	7.4463	7.25449	7.09441	7.16971	7.0009	6.81889	6.6937	6.55091	6.41404
0.929412	8.56241	7.29218		0.929412	9.26895	8.56241	8.12976	7.87982	7.70473	7.47685	7.45736	7.29218	7.11074	7.17933	7.02097	6.85246	6.6982	6.56098	6.42945
0.937255	8.58072	7.30766		0.937255	9.29046	8.58072	8.14716	7.9079	7.7161	7.50806	7.46926	7.30766	7.1218	7.18116	7.02638	6.87046	6.74832	6.58127	6.44379
0.945098	8.59117	7.31011		0.945098	9.30427	8.59117	8.15524	7.89531	7.73204	7.51942	7.48559	7.31011	7.13317	7.20878	7.04378	6.87016	6.74977	6.58906	6.456
0.952941	8.60216	7.33162		0.952941	9.32952	8.60216	8.15273	7.93224	7.74196	7.53361	7.5023	7.33162	7.13348	7.21518	7.07857	6.86596	6.78143	6.59577	6.47401
0.960784	8.61162	7.34589		0.960784	9.34692	8.61162	8.16562	7.92331	7.76416	7.55498	7.52328	7.34589	7.14652	7.21915	7.07742	6.8665	6.76617	6.59455	6.50132
0.968627	8.61688	7.3674		0.968627	9.37438	8.61688	8.16905	7.94368	7.77583	7.56253	7.53953	7.3674	7.1643	7.21686	7.0762	6.89541	6.79021	6.6034	6.51582
0.976471	8.6271	7.38968		0.976471	9.37957	8.6271	8.18469	7.96397	7.80132	7.56459	7.55761	7.38968	7.19108	7.23121	7.1097	6.92669	6.79822	6.6327	6.54145
0.984314	8.64694	7.40143		0.984314	9.39773	8.64694	8.18271	7.96939	7.81413	7.57489	7.5715	7.40143	7.21297	7.25173	7.0981	6.93852	6.83286	6.64673	6.54633
0.992157	8.66121	7.41989		0.992157	9.41589	8.66121	8.21933	7.96916	7.81619	7.5829	7.59438	7.41989	7.20962	7.27073	7.11076	6.94401	6.83934	6.67451	6.55915
1	8.66441	7.42699		1	9.40139	8.66441	8.22315	8.00571	7.82604	7.59839	7.60728	7.42699	7.22213	7.28728	7.11107	6.97102	6.85223	6.67176	6.57288

## Sheet: Supplementary Fig. 7
Supplementary Fig. 7
Wavelength / nm	V = 0.1 V	V = 0.75 V	Tip retracted
739.952	-0.278664	-0.0194803	0.16226
740.096	-0.503368	-0.282317	-0.110351
740.24	-0.56219	-0.349859	-0.287205
740.385	-0.41979	-0.126588	-0.151091
740.529	0.0389175	0.365228	0.236502
740.673	0.708389	0.798118	0.579876
740.818	1.16193	0.751593	0.561545
740.962	1.06015	0.223372	0.147334
741.106	0.530728	-0.340308	-0.309729
741.251	0.107864	-0.493547	-0.418853
741.395	0.129625	-0.222998	-0.176452
741.539	0.316867	0.10022	0.0941258
741.684	0.298557	0.254399	0.172495
741.828	0.152921	0.355778	0.0734558
741.972	0.0819081	0.499886	-0.125789
742.117	0.0586733	0.564577	-0.31764
742.261	0.0378716	0.365442	-0.384805
742.405	0.0842057	-0.0583647	-0.323659
742.549	0.140377	-0.3759	-0.250267
742.694	0.0952386	-0.312547	-0.24038
742.838	0.0877777	0.0704798	-0.186704
742.982	0.231567	0.476586	0.00108189
743.127	0.336413	0.618012	0.132851
743.271	0.293701	0.450989	0.018414
743.415	0.207104	0.213255	-0.232496
743.56	0.157076	0.167968	-0.412691
743.704	0.216565	0.341865	-0.383476
743.848	0.375844	0.536463	-0.104851
743.993	0.496172	0.627532	0.269797
744.137	0.579851	0.706283	0.509327
744.281	0.714499	0.764417	0.528699
744.425	0.758104	0.618517	0.364587
744.57	0.56365	0.338962	0.0985264
744.714	0.363018	0.265787	-0.0728066
744.858	0.410057	0.47552	0.0217079
745.003	0.547031	0.710747	0.265519
745.147	0.601434	0.891147	0.411042
745.291	0.68841	1.17799	0.36372
745.436	0.856565	1.56408	0.233923
745.58	0.996798	1.92206	0.303878
745.724	1.07878	2.24464	0.70801
745.869	1.11231	2.4376	1.07348
746.013	1.0696	2.34976	0.981431
746.157	1.01595	2.24835	0.636352
746.302	1.09647	2.61832	0.479968
746.446	1.3027	3.41972	0.55948
746.59	1.44849	4.12059	0.74166
746.734	1.47215	4.41276	1.02391
746.879	1.54877	4.51855	1.38447
747.023	1.78465	4.76655	1.65801
747.167	2.05665	5.16646	1.66602
747.312	2.26575	5.61794	1.36651
747.456	2.49149	6.16787	0.880262
747.6	2.78576	6.70673	0.48094
747.745	3.09672	6.86479	0.460012
747.889	3.49764	6.73462	0.83656
748.033	4.05719	7.08067	1.36826
748.178	4.45541	8.07894	1.85512
748.322	4.34343	8.83898	2.19012
748.466	3.9907	8.93579	2.31928
748.61	3.93006	9.03678	2.32325
748.755	4.21445	9.6087	2.33798
748.899	4.52044	10.3163	2.41035
749.043	4.63416	10.6513	2.51391
749.188	4.60488	10.4676	2.68094
749.332	4.66064	10.1158	2.8947
749.476	4.98375	10.0818	2.92621
749.621	5.4806	10.4484	2.77889
749.765	5.76764	10.8856	2.76213
749.909	5.58968	11.028	2.82707
750.054	5.24866	10.8624	2.7148
750.198	5.11013	10.7362	2.4469
750.342	5.02099	10.7418	2.16478
750.486	4.76924	10.4822	2.0466
750.631	4.43747	9.83516	2.28954
750.775	4.19669	9.33642	2.87305
750.919	4.22005	9.3948	3.44567
751.064	4.35235	9.70075	3.48426
751.208	4.06698	9.68437	2.77892
751.352	3.35304	9.13327	1.75741
751.497	2.91237	8.2233	1.0859
751.641	3.07919	7.23991	1.05177
751.785	3.38938	6.44073	1.37563
751.93	3.35267	5.97821	1.4922
752.074	2.98941	5.79968	1.17377
752.218	2.62265	5.74999	0.818302
752.363	2.45494	5.63498	0.836828
752.507	2.35178	5.16081	1.07933
752.651	2.11549	4.27758	1.15526
752.795	1.82453	3.51466	0.943294
752.94	1.62647	3.38583	0.639765
753.084	1.50942	3.65797	0.518161
753.228	1.4625	3.7662	0.612956
753.373	1.49759	3.57023	0.682909
753.517	1.5173	3.24608	0.580654
753.661	1.37685	2.87351	0.452218
753.806	0.995664	2.43832	0.448428
753.95	0.47823	2.0081	0.481515
754.094	0.189721	1.71683	0.468319
754.239	0.388502	1.54673	0.475233
754.383	0.797152	1.34484	0.503514
754.527	0.933316	1.10393	0.508089
754.671	0.714093	0.925906	0.460597
754.816	0.460477	0.826138	0.30783
754.96	0.474329	0.774956	0.119577
755.104	0.721292	0.736848	0.0272157
755.249	0.919775	0.692846	0.0319035
755.393	0.891219	0.6902	0.107491
755.537	0.688931	0.665215	0.203174
755.682	0.415887	0.397071	0.139471
755.826	0.119402	-0.0670479	-0.141492
755.97	-0.079026	-0.31158	-0.374082
756.115	-0.064956	-0.148834	-0.328097
756.259	-0.0164973	0.0978102	-0.134553
756.403	-0.147256	0.113252	-4.16674e-05
756.548	-0.320523	-0.00230327	0.0718622
756.692	-0.358193	-0.0353656	0.101328
756.836	-0.283906	-0.0200188	0.0648142
756.98	-0.0908017	-0.0800036	0.0541354
757.125	0.199928	-0.111839	0.159984
757.269	0.375303	0.0669047	0.268232
757.413	0.330572	0.318639	0.207095
757.558	0.229308	0.318732	-0.0433336
757.702	0.169278	0.0424979	-0.347758
757.846	0.0670511	-0.170332	-0.458261
757.991	-0.0962222	-0.0565313	-0.248014
758.135	-0.200759	0.212393	0.0151773
758.279	-0.154998	0.309889	-0.00224295
758.424	-0.0188485	0.234718	-0.20171
758.568	0.104338	0.199379	-0.282692
758.712	0.210994	0.270794	-0.214622
758.856	0.295342	0.394929	-0.120772
759.001	0.277741	0.577533	0.0373758
759.145	0.196815	0.837329	0.332463
759.289	0.210711	1.02683	0.601749
759.434	0.268035	0.913148	0.604065
759.578	0.163932	0.54899	0.375748
759.722	-0.0361644	0.280801	0.140459
759.867	-0.136798	0.232695	-0.0817465
760.011	-0.16599	0.175412	-0.411336
760.155	-0.137945	0.037454	-0.739693
760.3	0.0664684	0.0186544	-0.845938
760.444	0.40051	0.128439	-0.737131
760.588	0.676053	0.198512	-0.524428
760.732	0.758856	0.260298	-0.217293
760.877	0.582527	0.402587	0.132916
761.021	0.24168	0.484235	0.347673
761.165	-0.0442434	0.333734	0.303364
761.31	-0.17607	0.0654087	0.108539
761.454	-0.141122	-0.0513057	-0.00349093
761.598	0.0115835	-0.0233262	-0.0663919
761.743	0.00823136	-0.151361	-0.394792
761.887	-0.309685	-0.513554	-0.948017
762.031	-0.585755	-0.751152	-1.16815
762.176	-0.43328	-0.579973	-0.802444
762.32	-0.0129805	-0.191051	-0.278367
762.464	0.301309	0.106973	0.00343897
762.609	0.438548	0.252411	0.0651491
762.753	0.462899	0.322137	0.0116718
762.897	0.331467	0.402256	-0.0871649
763.041	0.0954144	0.496312	-0.0744411
763.186	-0.0662086	0.500889	0.190426
763.33	-0.0976003	0.378809	0.616752
763.474	-0.0488104	0.209131	0.881568
763.619	0.0301695	0.0917632	0.751457
763.763	0.0394941	0.107948	0.314804
763.907	-0.0684412	0.205436	-0.194869
764.052	-0.228585	0.172975	-0.621964
764.196	-0.411863	-0.0486492	-0.827315
764.34	-0.568424	-0.213447	-0.634715
764.485	-0.570695	-0.126494	-0.110375
764.629	-0.414057	0.097342	0.326943
764.773	-0.192535	0.273585	0.401192
764.917	0.0555625	0.370918	0.288671
765.062	0.261877	0.409107	0.245689

[truncated: 17 more sheets: Supplementary Fig. 8, Supplementary Fig. 9, Supplementary Fig. 10, Supplementary Fig. 11, Supplementary Fig. 12, Supplementary Fig. 13, Supplementary Fig. 14, Supplementary Fig. 15, Supplementary Fig. 16, Supplementary Fig. 17, Supplementary Fig. 18, Supplementary Fig. 19, Supplementary Fig. 20, Supplementary Fig. 21, Supplementary Fig. 22, Supplementary Fig. 23, Supplementary Fig. 24]
